# Supplementary material for: Impact of dry-off and lyophilized Aloe arborescens supplementation on plasma metabolome of dairy cows
Source: Sci Rep. 2023 Mar 31;13:5256. doi: 10.1038/s41598-023-31922-z (PMC10066363; doi:10.1038/s41598-023-31922-z)
Supplement: Supplementary file 2 — Supplementary Table S1. [file 41598_2023_31922_MOESM2_ESM.xlsx]

## Sheet: dataset UHPLC-Orbitrap
Supplementary Table S1. List of annotated metabolites, with their chemical formula, International Chemical Identifier (INCHIKEY), total annotation score, composite mass spectrum, and relative abundance values
Metabolite name	Formula	INCHIKEY	Annotation score	Reference m/z	MS1 isotopic spectrum	MS/MS spectrum	Plasma_1	Plasma_4	Plasma_13	Plasma_19	Plasma_25	Plasma_31	Plasma_2	Plasma_5	Plasma_14	Plasma_20	Plasma_26	Plasma_32	Plasma_3	Plasma_6	Plasma_15	Plasma_21	Plasma_27	Plasma_33	Plasma_7	Plasma_10	Plasma_16	Plasma_22	Plasma_28	Plasma_35	Plasma_8	Plasma_11	Plasma_17	Plasma_23	Plasma_29	Plasma_34	Plasma_9	Plasma_12	Plasma_18	Plasma_24	Plasma_30	Plasma_36
(+)-(S)-Carvone	C10H14O	ULDHMXUKGWMISQ-VIFPVBQESA-N	100	151.111	151.11147:643102 152.11482:44165 153.11818:145648		2067504	6696566	1088658	1009294	3069233	1024060	2324230	1503996	4955778	1511826	5057408	2141529	1461464	2026074	1220980	1559138	588014	1907617	1494219	3475158	2102088	2316330	2826671	2.5715e+06	1224661	2360474	1360431	2083510	1150702	1214910	6405123	2323615	5459241	1347903	1324930	1309910
(+)-12-Methyltetradecanoic acid	C15H30O2	XKLJLHAPJBUBNL-UHFFFAOYSA-N	98.2	241.227	241.22679:578948 242.23014:81975 243.2335:93866		3605709	1045629	1101238	871875	2032872	2503878	634886	1803709	920010	2198236	3531582	3190420	1648953	1232004	2399882	2039963	1897399	2244822	4844383	839711	2518108	3113386	1233753	2.17357e+06	4091192	3155458	1666535	3043088	2686518	1498266	2828154	3761749	2536430	3754285	1988535	2358814
(+)-Catechin	C15H14O6	PFTAWBLQPZVEMU-DZGCQCFKSA-N	98.4	291.268	291.24258:242124 292.24593:41110 293.24929:36578		1459936	725832	737798	715353	891884	923704	776692	691754	727004	716589	937353	837471	815703	682359	744239	1191616	837356	730682	812409	616965	919276	663083	827859	745471	815834	677710	741996	787295	1135999	808331	886398	942907	806732	1095280	811286	790676
(+)-Limonene	C10H16	XMGQYMWWDOXHJM-SNVBAGLBSA-N	100	137.132	137.13202:454572 138.13537:0 139.13873:0		1336852	966103	435808	554971	807691	930782	205590	687367	245079	751693	482033	379222	849036	737618	356499	637046	814918	549452	631493	385858	545049	936509	374027	655268	347836	815622	832283	878092	1116246	799986	771446	557237	693745	808465	490332	570565
(+/-)-Isobutyl 3-methylthiobutyrate	C9H18O2S	RRGSLXQIRFOAEM-UHFFFAOYSA-N	53.8	189.095	189.11195:582808 190.1153:84509 191.11866:51446	53.0393:713 55.05501:5187 56.52201:654 56.96534:819 59.88823:662 63.83534:644 69.07098:713 69.18767:594 79.9474:658 91.05457:887 106.90472:2971 114.97137:711 123.08046:716 125.00895:777 127.1112:751 129.0368:651 189.42653:674	4221518	4794742	3528185	5462280	4782300	4705938	5405072	3640480	4096184	4660843	4864431	6139396	4025430	5858684	3136604	4503346	4817404	5182406	5521899	4136535	4910116	4767722	6217210	5492466	5923000	4131777	3738538	5204590	4268817	4450062	4709716	3765404	4421054	4950764	4760239	5540696
(13E)-11a-Hydroxy-9,15-dioxoprost-13-enoic acid	C20H32O5	VXPBDCBTMSKCKZ-XQHNHVHJSA-N	99.9	351.22	351.2196:415167 352.22295:68550 353.22631:83115		1118329	2880578	2126617	1682070	1270875	2165596	3339012	1930153	1806810	3182300	1924043	1277527	1350009	2045737	479224	2414967	1206724	1389517	1394570	2419237	1009951	2860714	2223284	2541999	1435163	2085827	1817044	1318238	1184881	3086624	1420898	1062456	583890	2344976	1507911	1780876
(22Alpha)-hydroxy-campest-4-en-3-one	C28H46O2	FMFAICDKESPFNH-HSKWBYRYSA-N	99.5	415.352	415.35229:320247 416.35564:84418 417.359:14992		1804007	697281	1296017	172580	705218	1024228	1771763	919318	1270790	629714	667841	702243	1288058	1028915	828358	437873	295776	824620	902357	611953	309631	890778	684126	787452	792512	809606	290129	765893	558954	464076	805914	771893	352970	865817	620186	758437
(23S)-23,25-dihdroxy-24-oxovitamine D3 23-(beta-glucuronide)	C33H50O10	USYNZBLVOOXNSN-ARRWHRBTSA-N	100	605.332	605.33221:27362 606.33556:10191 607.33892:0		9279	9276	24945	81843	32059	70794	17153	71401	31610	69474	73262	25049	56083	59043	19744	100731	32244	26399	29545	13234	72431	39049	25572	32310.5	18799	18961	17642	9689	40928	63622	53688	24117	64047	50505	98735	79707
(2E)-Hexadecenoyl-CoA	C37H64N7O17P3S	JUPAQFRKPHPXLD-UHFFFAOYSA-N	67.4	1004.29	1004.29205:718174 1005.2954:456160 1006.29876:183555		1514978	1765620	1122394	1347645	1153780	1194435	1353832	949756	1167904	1276532	932768	1360978	1166548	1300923	1248904	1132678	972685	1156406	1267856	1373060	1401194	1145304	1025309	1.08531e+06	1159432	1529100	939947	1238787	1203655	610888	1418356	869354	1126651	1130748	1155226	1020653
(2E)-Tetradecenoyl-CoA	C35H60N7O17P3S	MBCVYCOKMMMWLX-IKUURZALSA-N	91.7	976.284	976.2843:960122 977.28765:167056 978.29101:624171		458235	498056	583640	404628	497736	674929	550732	538236	717515	482602	718588	459722	676378	640840	665578	449940	612715	660020	421018	651683	433366	601112	425284	513198	607863	554211	563637	500587	492533	585748	633184	551375	563305	680772	510863	586141
(3a,5b,7a)-23-Carboxy-7-hydroxy-24-norcholan-3-yl-b-D-Glucopyranosiduronic acid	C30H48O10	GDNGOAUIUTXUES-RWDHRDFGSA-N	100	569.331	569.33136:529689 570.33471:226665 571.33807:0		372314	8060	976872	50110	13723	73171	121513	184274	793590	183653	169664	860173	5370	89308	406.297	54447	49262	20785	271013	833558	1963748	139944	91863	115904	433990	417767	41488	265423	66462	3600036	104593	192828	64689	537054	120538	121904
(3a,5b)-24-oxo-24-[(2-sulfoethyl)amino]cholan-3-yl-b-D-Glucopyranosiduronic acid	C32H53NO11S	YRKZDONPVFEWNN-CNEWWJQRSA-N	84.8	658.355	658.35547:99357 659.35882:33161 660.36218:12869		304788	557181	191970	251387	183663	265268	331541	432378	146338	235364	270510	126098	272366	287649	23330	74499	65435	90069	117323	430381	79800	276291	96730	186510	151838	490348	185114	241984	156961	150275	66341	183824	90399	225329	148660	65118
(3E,7E)-4,8,12-Trimethyl-1,3,7,11-tridecatetraene	C16H26	CWLVBFJCJXHUCF-ZAYWLTRMSA-N	74	219.211	219.21004:2409007 220.21339:375799 221.21675:0	52.87114:1538 53.03928:5687 55.0185:1682 55.05259:1763 55.05503:20958 57.07059:1541 58.0399:1427 65.03925:3387 67.05491:22623 69.07055:4366 76.04015:1432 79.05475:29287 81.07042:16032 91.05447:18790 93.07021:23958 95.04947:8772 95.08601:7829 105.04487:3685 105.07035:2719 107.08574:7308 119.08524:1897 121.10142:2861 124.23277:1854 135.1165:2780 154.39795:1607 154.60358:1515 178.30611:1928	33662316	21762622	16978078	31552680	18480422	27634894	14179804	15506682	7059086	18775722	24575084	7356310	36398432	16446723	20137196	25629842	24074652	18739404	40517328	7461476	23833634	16622241	10070632	1.33464e+07	17735844	23501772	6519257	26010176	9610595	39239476	22971090	22973424	36362620	50796008	19624744	30019044
(E,E)-2,6-Octadienal	C8H12O	CBXNRMOWVZUZQA-BLWKUPHCSA-N	76.9	125.096	125.09608:636664 126.09943:59081 127.10279:99064	51.02371:693 53.00291:2246 53.03924:977 55.0185:1244 55.05499:819 60.95821:1646 65.03917:2193 67.05482:811 67.75324:536 69.03399:1710 73.06557:556 75.79937:519 78.14333:620 79.00639:705 79.05465:839 81.03367:614 91.0544:1494 95.04955:822 118.07505:634	6234975	3824331	2482159	1626864	2127421	4391410	2319355	1405844	6253656	6657202	5274393	5972587	5202597	6925056	5488006	4920296	1361178	2453968	2808618	5805300	2189634	2720001	5474029	4097015	5627812	2062279	5916124	5233212	1949299	8405747	4974078	4431009	1847608	6284932	1947276	4701054
(E)-5-Nonen-2-one	C9H16O	RXFZCBZCGBDPDT-AATRIKPKSA-N	75.3	139.113	139.1115:352243 140.11485:59627 141.11821:134845	51.02364:1035 53.00317:1171 53.03938:1571 55.01861:1028 55.05504:4917 55.93519:4338 56.94305:1787 56.96555:186253 57.03424:674 63.41785:708 65.03918:891 67.05499:959 68.06355:651 71.95264:658 72.93781:4088 74.9758:4730 79.05516:1469 90.94827:2544 91.05446:846 92.98632:953 95.04964:1456 96.8811:777 103.08277:742 108.9587:1120 121.24312:836 131.34589:693	3179896	3434727	2406150	3450187	2812001	3185338	3537533	3305232	2672414	2071986	3146860	3374893	3146577	4120405	1833772	2007640	3091870	2780726	3828552	3047298	3034211	3060244	3566890	3313567	3681270	1208656	2601760	3298788	1430748	3284457	3117568	2361737	2943445	3391975	1515713	3152248
(E)-6,10-Dimethyl-9-methylene-5-undecen-2-one	C14H24O	GVHYGHSXSIDTDI-KPKJPENVSA-N	64	209.19	209.18967:645013 210.19302:91556 211.19638:109842	50.01185:591 50.25634:574 50.929:640 53.00289:1097 53.03922:1521 55.01855:803 55.05499:5837 57.07049:1818 59.04969:842 59.93087:3495 65.73826:688 67.05482:3594 69.03424:811 69.07048:1151 76.93317:1008 79.0547:3026 81.07024:1079 83.08591:969 91.05462:3868 95.04925:927 95.08606:955 105.06995:1665 107.08576:1140 117.95998:1153 118.96733:2172 135.9697:867 150.95744:936 209.18959:1180	4190249	1509513	4368908	2048823	4620172	3305451	3873090	4852024	3495556	3909332	1544767	3620205	6387688	4700535	4432544	3775346	7016914	2964902	4087644	4307472	3480718	3738865	5638938	4.6889e+06	3868500	1974221	4634246	6316377	5176636	2161042	5999580	3112264	5787498	3727373	4581290	7050145
(E)-Resveratrol	C14H12O3	LUKBXSAWLPMMSZ-OWOJBTEDSA-N	60.9	227.071	227.07874:3025392 228.08209:296295 229.08545:79616	55.19918:2048 59.555:2107 67.99821:2015 71.99696:1978 74.695:2518 93.03539:2438 171.09482:2902 219.1412:2512 227.02686:2514	25833568	34882844	31107750	31547214	23258798	26913582	24561460	32768350	29940004	28307088	32531990	22303324	33127400	33466952	20777044	19332890	20884242	28399942	35154068	26329038	23277928	32128124	25349288	28738706	34642600	25347368	30114954	38083592	23539170	24561076	28280572	21095310	11040953	34986188	26899418	21299068
(R)-3-Hydroxy-hexadecanoic acid	C16H32O3	CBWALJHXHCJYTE-OAHLLOKOSA-N	97.9	273.253	273.25275:666765 274.2561:118803 275.25946:37791		3595532	2130946	2782293	3470087	2690784	735488	3598263	2616431	3075005	3267252	2178032	3430676	4403771	637587	2943913	2046638	3315136	2412004	2569433	2875246	2974968	2704832	2761622	2733227	2931497	670634	3212150	2763865	2477907	2348454	7533980	1143324	2869350	3351672	1869386	3963773
(R)-Mevalonic acid-5-pyrophosphate	C6H14O10P2	SIGQQUBJQXSAMW-LURJTMIESA-N	99	309.021	309.02075:660774 310.0241:101643 311.02746:312799		3360283	6508119	2016915	5527618	4809130	4694674	3448025	7867608	2472471	4725582	3531836	5785393	1916454	3634414	1686979	2649507	4672032	4300700	7790948	5502102	6963218	4227328	4177958	4202643	5743282	6119562	7290674	4902864	5245768	3338552	2450023	6064150	4751492	4780558	4431478	4976290
(R)-N-Methylsalsolinol	C11H15NO2	RKMGOUZXGHZLBJ-SSDOTTSWSA-N	100	194.117	194.11726:1109775 195.12061:286282 196.12397:0		161261	66655	144383	374538	86701	247494	48248	242823	172310	261875	101004	165306	123786	302804	233053	142048	357006	243845	94300	163528	162822	214688	308485	261586	210563	155891	175338	218863	126032	262497	77027	466933	115285	172075	74420	409713
(R)-pantothenate	C9H17NO5	GHOKWGTUZJEAQD-ZETCQYMHSA-N	67.5	220.118	220.13052:1038718 221.13387:178667 222.13723:22403	54.88152:675 54.92702:654 65.03929:933 86.22339:662 89.98264:648 94.97509:708 99.69976:702 115.0544:1025 122.87656:749 216.0554:1005 220.13121:980	1167112	95218	123138	173561	13827387	195855	1846780	315894	93574	140517	186818	236778	200846	139611	117437	171373600	451890	378083	184883	172767	166949	1968460	2031902	2000181	1182428	65285	107496	477210	73343	221624	73374	259706	178990	198870	455857	105657
(S)-(+)-Curcumene	C13H18	HAJCPKILGSUXNO-LBPRGKRZSA-N	79.4	175.148	175.14784:2012054 176.15119:325719 177.15455:94899	51.02382:2055 53.0393:5034 55.03082:1055 55.05493:4290 56.96541:1500 61.73005:1196 65.03911:4093 67.02286:1213 67.05483:5071 79.05468:9813 79.64235:1284 81.07037:3646 88.02192:1972 91.05449:21829 92.90054:5213 95.04942:6276 103.05427:2336 105.06986:6982 113.09419:1473 117.06995:2784 119.08559:2931 124.79496:1266 131.08446:1315 133.10077:2050 152.71257:1410	17847184	30257082	17180524	29887670	15539976	29936002	30345984	14877122	16606610	15569392	30052174	14985015	31330246	15103629	29807118	15419826	15963247	16424175	15303122	13894136	30384826	14317355	27869418	2.10934e+07	30634710	16122998	30044910	30041472	15754150	18614680	16337579	16219459	16643034	29856352	14594078	29241014
(S)-3-Hydroxy-N-methylcoclaurine	C18H21NO4	DAUPWJBRVZCBQB-AWEZNQCLSA-N	92.6	314.159	314.15939:42062 315.16274:20409 316.1661:13672		71895	214378	18283	120854	162989	186551	60528	31147	19259	218988	111859	203698	60501	107736	25722	40218	110725	69620	150472	136089	96250	210760	261198	235979	146420	160859	37696	241334	251971	204135	57060	134381	195995	191133	34487	158098
(S)-Curzeone	C15H16O2	YBJIFGYQRRWWFW-UHFFFAOYSA-N	60.9	227.108	227.12489:2297378 228.12824:232873 229.1316:166421	55.05511:1915 57.07071:1311 62.85202:628 67.05505:992 79.05508:846 81.07106:941 191.39821:901 196.33661:834 227.12473:1470	28326200	27543788	18730496	13811541	28782200	27600596	12747525	14147154	26778428	26711140	27189154	27993456	28350768	28439408	12958826	27172570	28412042	14016250	13829450	29046734	18323476	15613929	17656302	1.66351e+07	14709924	16664873	26174530	15844779	13946839	18520014	28688700	28038250	27301516	13124969	12840257	26939124
(S)-Homostachydrine	C8H15NO2	XULZWQRXYTVUTE-ZETCQYMHSA-N	67.3	158.118	158.11728:112493944 159.12063:10873752 160.12399:1534082	52.87675:1322 53.00289:2401 55.04229:1856 55.05488:3434 56.04776:1886 56.05025:25992 57.03424:2392 57.05787:2008 58.06588:89852 65.03923:3833 67.05195:1485 67.05488:13700 67.14491:1330 68.05006:4401 69.07053:3120 70.06211:1613 70.06577:29791 70.9425:1682 71.04982:1895 71.06902:9472 71.07347:14325 72.04488:3972 72.08162:1564 74.06039:1248 82.06575:10009 83.07336:2354 84.0815:7629 88.74426:1292 94.…	738450752	506224608	771062592	945447552	249819392	218790384	897516736	795177216	746580608	734362688	281263872	371531456	636872768	495340160	612384832	672202368	285205536	232753328	316707296	595446784	505743776	780913408	601285312	691099360	256729952	634212096	456458080	871693248	457049856	302228576	324396800	711265216	572842816	674555840	463015968	316573728
(S)-methylmalonate-semialdehyde	C4H5O3	VOKUMXABRRXHAR-UHFFFAOYSA-M	65.7	100.017	100.02474:1111893 101.02809:209154 102.03145:959437	53.00298:727 55.01871:531 55.05491:1536 55.23421:547 56.96566:2926 57.93564:24180 58.93347:7321 58.95412:1313 58.9986:24373 59.93105:6524 60.42933:548 63.49105:597 75.93591:2406 76.93317:1014 77.009:34694 81.30273:588 93.9463:1380 95.01936:29604 100.02478:4631	9253656	6432837	9381671	7189285	9265977	3418339	15491168	10697593	5685251	9221459	10472822	7311964	9564066	12137055	8011848	10028187	12175467	14287048	16357767	5065326	8711798	12413282	8261595	1.03374e+07	12040717	4092544	10609411	12127041	8832022	22012844	12438280	7032694	14990527	9042690	10399149	8266486
(S)-Reticuline	C19H23NO4	BHLYRWXGMIUIHG-HNNXBMFYSA-N	95.1	330.154	330.15421:138636 331.15756:51145 332.16092:0		372310	355711	129183	324253	625766	449958	486788	235732	78146	386785	552286	350753	188312	134384	46782	135204	434616	260265	344360	518038	241783	746918	556441	651680	557257	263599	207712	756134	253640	175552	117607	294534	672736	392682	419183	805373
(S)-Succinyldihydrolipoamide	C12H21NO4S2	RJCJWONCSKSHES-SECBINFHSA-N	100	308.097	308.09702:190472 309.10037:39671 310.10373:0		141353	460057	358694	348463	238820	285478	154690	490479	284696	334428	199603	172340	176364	617109	418572	159003	144230	228975	344134	954810	641998	850453	350748	600600	598835	511834	692086	333199	246023	1045777	815298	508983	726757	290333	181186	715771
(S)-Ureidoglycolic acid	C3H6N2O4	NWZYYCVIOKVTII-SFOWXEAESA-N	99.2	133.032	133.03168:511325 134.03503:35454 135.03839:98948		3524317	1699200	1958456	4540904	2102438	2685093	927552	3159763	2619656	3657374	4626086	2289204	1317380	3622860	3536230	2712855	2827679	5287642	2793747	3040284	2488551	1956770	3276367	2.61657e+06	2566765	2795892	1849288	1850183	2271468	959465	4497513	1656658	3143642	3117800	3634736	1685273
[2,2-bis(2-methylpropoxy)ethyl]benzene	C16H26O2	IORFKGJOBOCHPX-UHFFFAOYSA-N	53.1	251.201	251.18495:514553 252.1883:109973 253.19166:182555	55.75193:737 57.0704:2517 59.0499:13200 75.08638:736 79.05483:853 91.05429:1166 130.8049:828	10323899	3748762	6345703	7889716	3032549	7325350	7715290	7683722	3607247	6875408	6894348	3808963	3942484	8136972	5772302	6843822	3417172	7609356	3670935	4312955	2054316	3939656	6863802	5401729	842293	7340422	5856336	3611726	4694271	4034669	7828529	7451530	6222486	6403875	6700692	6425368
1-(1-Pyrrolidinyl)-2-propanone	C7H13NO	YZZYFRBPGIXHPD-UHFFFAOYSA-N	69.5	128.107	128.10703:823062 129.11038:117323 130.11374:629044	51.28226:593 53.00292:658 55.01874:644 55.05497:2235 56.05024:992 56.96531:520 67.97839:565 88.72025:616	8849021	8636454	8812604	9477150	7747568	8333722	8932740	7849068	7931534	6823242	8151230	9186101	9800862	9556836	8177262	10027849	8383566	7406749	10103016	8948933	8721367	8934994	8513668	8724331	7795948	9113128	8403642	8942680	9314834	9346264	9801631	8080049	8353167	6888938	8768896	8252136
1-(2,3-Dihydro-1H-pyrrolizin-5-yl)-1,4-pentanedione	C12H15NO2	BDWPPPWPSZSWII-UHFFFAOYSA-N	59.7	204.103	204.13806:1584909 205.14141:202424 206.14477:31183	59.18213:922 64.60613:915 68.77222:1015 79.05466:1414 80.05067:876 81.16581:1052 91.05483:4870 99.54698:1023 105.07018:4239 106.06532:2048 106.5717:982 107.07331:2783 115.05401:1503 116.81327:1009 117.06982:2679 117.95565:983 118.43191:940 119.08569:6234 120.08093:3453 129.06992:1398 130.06499:2014 131.07307:5692 132.08081:4445 145.06502:1273 145.08829:1517 146.07257:3334 146.0963:5260 147.10391:…	10948975	10512307	17078142	19607962	4057535	9657474	16842442	10210358	3131603	19076358	18930926	18523546	9419919	9442361	11380351	9179603	18170684	9593471	15634410	17667220	9940942	18366264	18598742	18482503	11682584	16726107	16446375	18483578	19884290	9332623	17434686	9514255	10646903	11009962	8687676	18748558
1-(beta-D-Ribofuranosyl)-1,4-dihydronicotinamide	C11H16N2O5	MAKBMGXNXXXBFE-TURQNECASA-N	100	257.113	257.11255:232275 258.1159:41638 259.11926:11635		625381	861971	663539	725599	706326	496822	445086	812405	732695	573155	797326	565117	512913	648782	591842	577700	681073	605412	773495	1152178	828227	534707	623930	579318	765157	1146161	812786	631711	668287	909776	706341	907244	942092	638807	639938	934070
1-Benzyl-1,2,3,4-tetrahydroisoquinoline	C16H17N	YRYCIFUZSUMAAY-UHFFFAOYSA-N	93.8	224.125	224.12544:1818649 225.12879:322162 226.13215:60538		10044	4551822	7802060	4029141	4772804	9969046	8112412	9215477	7368620	4016242	3671374	4663744	4782245	8057317	7770628	3920853	33902880	3632990	4224516	8229528	7834554	4738361	8010407	1710010	4.86021e+06	4335692	7697302	4483340	7715724	3875684	4883730	4926920	7674027	7662498	7814652	7881508
1-Hydroxypyrene	C16H12O	CDYIVSAQQUIYKS-UHFFFAOYSA-N	68.1	219.082	219.08246:9241715 220.08581:1238270 221.08917:0	52.76531:5092 53.04363:4591 62.98212:6231 69.57992:5207 70.8257:6612 82.94547:23328 111.96146:5969 118.88421:5867 177.06114:6232 219.08289:13324	21482754	21482754	21048292	27786484	32105008	18928216	33982236	22470918	24499478	26875134	26973564	24654350	28694354	21821398	22961524	21458510	15176541	22484426	31317882	31135552	24829488	18577352	26362038	17763148	22062593	32286484	25777820	25485266	28473424	20706136	22783210	22986418	24100746	23086916	26899948	20826664
1-Isothiocyanato-2-(methylthio)ethane	C4H7NS2	NRORKJAOHOBIMQ-UHFFFAOYSA-N	50.7	131.995	131.97414:1039976 132.97749:25351 133.98085:83811	55.9352:13979 56.05014:851 56.96547:2227 57.93561:73356 58.63107:625 59.93104:17423 62.92978:993 63.88877:651 70.46675:712 72.93783:20532 74.93813:2997 90.90357:3235 90.94817:14275 92.94846:2926 93.95641:846 94.94398:729 97.00945:800 102.95679:1628 104.95236:887 108.91409:1002 108.9586:8710 110.9586:1554 113.96317:691 115.96429:4186 116.97215:15924 117.95979:963 118.96759:3246 126.96879:692 131.2…	500704	2361736	4399852	3027170	3427462	2211699	982879	2471259	1180975	5945585	3091998	1796349	863717	1972902	6586600	7737979	3586593	6704422	1489876	1282891	3071532	6911599	2409423	4660511	5237592	1532765	2242302	1392825	5020989	1649919	932178	1255325	2418210	2394110	3501558	3579992
1-Methoxyindole-3-carbaldehyde	C10H9NO2	NFGIENSPALNOON-UHFFFAOYSA-N	60.2	176.071	176.07045:688150 177.0738:112849 178.07716:140785	51.02374:2013 53.03941:10245 55.94119:601 56.96542:978 65.72047:676 67.16687:637 77.03893:942 83.18843:709 84.94519:636 89.03918:751 90.04692:1022 92.90066:1045 95.04954:15933 102.04679:1768 103.05453:32258 104.04943:1218 105.04501:3920 111.14626:703 117.05762:1194 128.04933:2233 130.06508:39210 133.90494:649 146.0593:855	6117460	4975211	4729660	8065678	5300310	4189430	5644508	4924409	3233679	6055060	5897526	5771680	4270404	4160154	2171170	3287030	4545236	3816287	7569356	7428216	5985597	4457834	6204406	5331120	6845694	7799238	4768487	5602188	5797204	5851178	4585407	3632658	5178070	2844400	5272251	2466002
1-Methyladenosine	C11H15N5O4	GFYLSDSUCHVORB-IOSLPCCCSA-N	100	282.119	282.11902:650371 283.12237:47048 284.12573:0		2209540	1275304	908793	2406857	2038725	2194034	2080105	1268072	1016252	2378726	2418448	2026945	992600	1137497	820600	1408746	1315662	1101014	2198337	2205899	2218505	1349455	1479655	1414555	2141206	1798586	2178706	1537203	1705468	3134226	1254163	1237424	1257276	1250836	1318030	1555762
1-Methylhistamine	C6H11N3	FHQDWPCFSJMNCT-UHFFFAOYSA-N	89	124.112	124.11208:198621 125.11543:531975 126.11879:0		617688	1142083	741270	515296	591290	1175289	614826	657854	1113516	1122471	1245572	295165	765987	843261	1283909	270146	951868	868379	636491	618316	999986	1173696	1034156	1103926	637949	932877	799621	1058309	934007	1003305	500827	594780	1134251	358977	275684	543263
1-Methylinosine	C11H14N4O5	WJNGQIYEQLPJMN-IOSLPCCCSA-N	99.6	281.094	281.0936:132052 282.09695:17108 283.10031:18565		845728	277327	257075	225832	561234	632274	599747	344377	520197	617019	523686	402134	780656	794673	313469	614250	520404	572738	580371	613741	495653	474099	532182	503140	395748	532362	510831	654079	598998	345858	708216	642111	611253	629597	591214	594525
1-Methylnicotinamide iodide	C7H9IN2O	IWEIZMCTGMHCRE-UHFFFAOYSA-N	100	262.97	262.97021:1253788 263.97356:61725 264.97692:25752		6908257	8424120	7046388	8399412	6199712	7517136	7441781	7828836	6936772	7167714	8195641	7807340	4201360	4910964	3754719	4542520	4304121	5270588	8290435	7363174	7184469	7523254	7543126	7533190	8525278	7334278	7261540	8225537	6217528	8815640	5257932	4699042	5280468	5869945	4840996	3118730
1-Octene	C8H16	KWKAKUADMBZCLK-UHFFFAOYSA-N	73.9	111.117	111.11689:534893 112.12024:37505 113.1236:0	53.00296:3457 55.05518:1244 55.93501:1777 57.93287:2289 57.9356:44230 69.62471:1475 72.93774:3279 74.93813:2331 78.45551:1342 90.94828:1725 111.07044:1484	3315838	3315838	4493054	1418730	3454092	986082	2781372	4973882	5128392	3166393	4032474	5091602	2722098	3111520	3226797	2420081	3135167	956325	2014812	3253854	2121848	4938426	2605433	420235	1512834	5033738	2777798	5075814	3799164	2636778	1220675	4128994	2744536	5345578	1102925	3182778
1-Phenylethylamine	C8H11N	RQEUFEKYXDPUSK-UHFFFAOYSA-N	63.6	120.081	120.08075:15332312 121.0841:1473983 122.08746:175444	50.01587:37871 51.02177:16166 51.02375:199418 53.03941:91236 65.03938:81455 77.03922:61044 90.62799:11360 91.05461:75660 94.0308:13301 95.04947:160646 95.41357:10469 100.46632:11166 103.05453:62599 105.04509:30934 109.30125:11492 120.08092:27474	18601798	18601798	146436816	232572736	75043192	200074752	512080064	175399232	218718016	32564924	275185792	309171008	222238432	301241216	264880928	310189216	260680880	291716192	647281280	284653888	261228160	156540928	228411280	183855872	206133576	259174512	42889868	238777184	286974144	162937584	186312768	316763936	49364100	348665728	359431168	62648808
1-Phenylpropyl butyrate	C13H18O2	SNUDRKNHOSAKGS-UHFFFAOYSA-N	62.3	207.138	207.13513:984318 208.13848:112863 209.14184:160346	52.23532:649 53.0394:980 53.10715:599 54.02166:719 55.05495:1191 55.69341:683 56.9656:720 57.93552:5448 57.97464:649 59.99083:745 66.29932:609 67.05492:2380 67.72634:761 72.49786:1005 74.93797:1785 79.05472:5423 91.05458:2255 92.94846:937 93.06989:1515 95.04958:1805 101.83249:748 107.04929:2102 110.95892:924 115.96439:960 116.97193:5755 116.99597:918 122.07254:1863 135.08052:1808 141.5903:772 148…	9736741	8601795	7773464	1372717	4320844	5303514	13029172	8850009	8357744	7290902	4675649	1806041	7558745	14717171	12657507	13788710	8042666	7754519	13304486	14562971	11865611	1470779	7119818	4.2953e+06	12556843	13301455	8188000	6629677	6723900	8944293	8585645	7894520	7886371	4660374	5710104	4070668
1-Phosphatidyl-1D-myo-inositol 3-phosphate	C11H20O16P2	YKMGQFUXYYTRLF-SLJXNWFNSA-N	94.2	471.013	471.01257:121219 472.01592:17834 473.01928:0		82697	328863	403679	394699	1050260	882822	394599	54125	423127	461146	276375	379524	6182	191.878	5565	191.878	7241	191.878	237017	306176	523196	558416	305832	432124	490117	139538	363760	225470	198802	364581	1919	191.878	67120	2500	191.878	191.878
1,1-Diethoxy-3,7-dimethyl-2,6-octadiene	C14H26O2	NTXGFKWLJFHGGJ-QBFSEMIESA-N	76.9	227.201	227.19989:1103540 228.20324:484051 229.2066:78315	53.00301:959 53.03943:902 55.05256:941 55.05498:12802 57.07058:2132 62.53946:693 65.10056:702 67.05486:12321 69.07052:10265 75.38808:701 76.31324:666 79.05468:3751 80.09603:712 81.0704:4432 83.04947:930 83.08614:1086 91.05433:2663 92.64275:769 93.03685:1000 93.07021:2920 95.04942:888 95.08569:5768 100.85981:698 105.07027:1429 107.08582:1867 108.43909:942 109.10121:3777 115.95485:794 118.55337:843…	7986887	12282918	12473520	8359659	13125779	13159548	6238546	13708530	12536613	7747047	6004192	9776591	13536688	8089088	7620368	7637066	7331690	14379272	14380066	13500445	12578044	14174466	13089020	13631743	2919638	7884594	12190312	13539015	7870704	13851532	14777732	15245305	13268122	11955200	8362140	6132871
1,1'-[1,12-Dodecanediylbis(oxy)]bisbenzene	C24H34O2	MGDFXJZWAHCAMS-UHFFFAOYSA-N	62.9	355.263	355.26233:66288688 356.26568:18120428 357.26904:2683902	55.05497:188324 64.53481:41554 67.05484:217322 69.0706:52410 70.99382:42684 79.05482:177204 81.07038:431566 83.04961:48248 83.08612:77484 85.06534:120451 91.05456:185795 93.07032:339831 95.08583:304853 97.77005:52711 101.02518:40947 105.07025:486216 107.0858:297535 109.10134:115422 117.07:137435 119.08574:467929 121.10159:113817 131.08572:221775 133.1011:322254 135.1171:109478 143.08559:134227 14…	460379104	239994448	458157600	161518880	337557760	97430208	381818464	314625280	160882832	332073632	340640288	1051029888	65120968	227041952	9248137	153585296	736531904	119083768	592439040	784978048	1081642624	364730240	538423040	451576640	555626560	711644864	218395120	338659872	563470656	2893253120	588750080	337264480	441268064	513731776	273195328	447492128
1,10-Epoxy-3,8-dihydroxy-4,11(13)-germacradien-12,6-olide	C15H20O5	SCDDMRZFVFJIRF-DAXSKMNVSA-N	59.9	281.138	281.11685:459883 282.1202:87073 283.12356:30412	54.52328:704 55.01838:1658 67.05487:882 79.05457:2718 81.07022:1396 91.05472:1044 103.05422:1503 105.07016:15727 107.04936:2730 113.08582:842 115.05418:1236 131.04897:1465 133.06462:21464 149.05824:966 151.55901:856 202.07825:1499 203.81319:820 208.04199:817 209.04131:798 210.25595:826 226.07301:880 229.89455:1044 231.08002:1044 241.95305:859 245.09492:1620 263.10568:1362 269.3663:945 281.1171:13…	2622345	2551200	6953700	9269874	3088338	2650301	2562420	4154722	6008844	9522431	2371035	2967082	1313228	882107	384579	437218	1113104	517144	7079848	2076567	10865089	3580284	1127676	2353980	6338152	2610954	9917452	2931152	2298352	8273568	1085142	500358	1191731	1932319	739930	834690
1,11-Undecanedicarboxylic acid	C13H24O4	DXNCZXXFRKPEPY-UHFFFAOYSA-N	100	245.174	245.17432:582665 246.17767:55872 247.18103:67350		1649389	3591460	2415845	3078985	1473833	2557715	2001932	2926345	1539410	2102893	1987746	2718552	2901062	2714771	2848102	1963956	1784232	1367738	2406846	579984	585936	2917441	2665440	2.79144e+06	1968486	2190201	2178820	1845852	3135248	660983	573507	2173794	2355164	2247161	2239911	2233786
1,2-Dehydrosalsolinol	C10H11NO2	DWHSGRLKLUGKOU-UHFFFAOYSA-N	57.6	176.072	176.06563:407169 177.06898:56734 178.07234:64829	52.62383:606 55.47117:613 55.93519:667 58.99563:642 61.23597:697 63.98234:574 73.27676:658 79.74117:636 85.76077:681 93.84414:568 97.00794:6012 98.45114:821 106.28738:690 150.33325:734 176.16484:759	1009856	2301033	925096	1062749	4974461	6492010	1178732	1781945	1511102	1206448	2977071	1194329	2052626	2378942	3029715	703641	2697926	1966175	2036552	716180	1125240	4054221	6503863	5279042	6455716	813446	1360239	1563923	3309084	2067078	2182042	437669	465213	771659	1156819	2022471
1,2-Di-(9Z,12Z,15Z-octadecatrienoyl)-3-(Galactosyl-alpha-1-6-Galactosyl-beta-1)-glycerol	C51H84O15	KDYAPQVYJXUQNY-JTADZIJASA-N	99.4	937.583	937.58301:235543 938.58636:165426 939.58972:45036		175596	4352	1166555	11041	38792	415748	563659	38685	36766	79425	262744	513408	29008	80752	435.161	110622	811906	95425	192490	837465	509371	5073	273012	139042	187727	1351318	23326	13399	294182	558153	98134	18050	8264	202175	200520	36994
1,2-Diphenylcyclobutane	C16H16	AERGGMDNGDDGPI-UHFFFAOYSA-N	64.3	209.133	209.15332:579236 210.15667:97853 211.16003:125854	53.03939:653 54.09853:608 55.05487:2148 57.07059:4639 59.931:4318 60.5164:715 62.68423:665 65.03929:801 67.05478:2219 79.05479:3095 81.07017:957 84.86443:750 87.1958:672 91.05445:3245 93.07016:2079 95.04952:926 95.08605:901 104.18954:762 105.06988:1904 107.08574:1603 118.96722:4700 133.1012:1204 135.96968:1707 166.23004:752 179.10646:4251 209.15347:7907	6254236	5508988	4725210	6016416	1612826	8424060	3479358	7159912	5860718	7433332	4868030	4296584	4259284	4506241	2618690	4557986	4670248	5033558	7763708	7368938	4454116	3722535	1870495	2796515	4133881	3664482	1978418	1671451	3744396	1824222	5277028	1214782	3976494	3944992	3323584	4592096
1,2,3,4-Tetrahydroisoquinoline	C9H11N	UWYZHKAOTLEWKK-UHFFFAOYSA-N	69.5	134.096	134.09627:844830 135.09962:154199 136.10298:4529912	50.79472:558 51.0237:785 51.04457:552 53.03937:2247 55.05486:630 56.96559:1350 57.9355:1072 65.03918:1480 65.58027:570 67.04241:804 67.32475:534 68.23823:670 73.70211:627 79.05479:699 80.04998:2517 91.05452:1985 95.04964:932 104.05042:740 110.05991:691 115.67264:687 117.05751:1428 118.06532:4689 119.07296:885 134.09602:1210	14530796	9621150	11173836	15388964	9869291	10098855	10362736	12563450	11675643	12461357	11124736	8158684	9615298	10747616	8485969	10729191	7661398	9383100	8581673	8626530	11230630	9743912	3718674	6731293	7961300	8778458	7117008	9994676	8257815	9416715	6429405	4505792	8766242	8720367	9153488	8823103
1,2,4-Trimethylbenzene	C9H12	GWHJZXXIDMPWGX-UHFFFAOYSA-N	100	119.086	119.08553:257373 120.08888:38475 121.09224:96031		953740	292730	528549	1290911	818959	838526	331910	512931	810826	241945	877923	621596	273144	661913	381890	807722	689649	1165946	339298	407250	431836	464415	215761	340088	570404	860501	185933	1065674	488794	406260	623086	770898	234005	881338	375962	384326
1,25-Dihydroxyvitamin D3-26,23-lactone	C27H40O5	WMYIVSWWSRCZFA-RWVJFQLJSA-N	98.9	445.287	445.28745:347597 446.2908:49411 447.29416:17961		1778340	671473	477323	487236	485308	600225	612051	604945	474261	484706	557779	452693	798682	763391	536605	598956	683551	512430	617532	556374	516626	686800	405062	545931	427077	596404	562401	614345	659290	638563	664385	658385	486588	513061	582983	583387
1,3-Diisopropylbenzene	C12H18	UNEATYXSUBPPKP-UHFFFAOYSA-N	100	161.132	161.13203:733950 162.13538:0 163.13874:461089		3648412	1909809	870337	1456449	1987816	2159483	670144	939108	901863	1420348	683042	1309314	1046210	706785	1526050	1637052	1798765	1379337	1265487	761337	430710	664688	1075649	870168	1437312	770184	1218270	781250	1501472	1284325	982423	1211955	962222	1047846	978493	1558336
1,3-Glyceryl dinitrate	C3H6N2O7	ASIGVDLTBLZXNC-UHFFFAOYSA-N	95.3	183.009	183.00923:5064228 184.01258:792105 185.01594:8114748		10132527	5975412	29140020	9517013	8683035	27112380	4756656	7206221	29037562	6275041	6635447	29969802	6074018	5182181	29040948	30864988	13731368	28406372	5291986	10116767	26834922	11267634	26674042	18970838	6989537	27840332	27224208	7847325	29013724	7103968	11151586	7990878	29594166	27695494	30314268	29403898
1,3,5-Triphenylcyclohexane	C24H24	YVPJVAWPIRGOJN-UHFFFAOYSA-N	62	311.181	311.18484:779761 312.18819:158401 313.19155:37904	50.84061:768 55.01854:2160 55.05501:2859 57.07067:17784 67.05487:2103 69.0705:1532 74.81593:855 79.05476:1425 80.89606:808 81.07042:1338 83.04967:3439 83.08566:907 93.0703:1167 95.0864:1225 96.48961:894 97.06487:1600 99.61142:902 107.04919:1290 107.0858:1570 109.02864:3088 111.04424:8498 125.05981:2799 135.04353:1079 153.05443:3214 158.30008:853 163.11275:1707 181.12166:2132 183.50385:835 191.106…	8236212	3820344	7204622	6896136	3985188	5730205	7353901	7131414	7912184	4175906	6692380	6239878	7985020	7859166	7894308	3333439	2781890	6039015	7207154	7537296	7531508	6791242	5229918	6010580	6901619	7538218	7421978	6922337	3585402	5839815	8158284	7441868	7459092	4556931	3095318	2594878
1,7-Dimethylguanosine	C12H17N5O5	AISVAXNALHBFPC-IOSLPCCCSA-N	96.6	312.143	312.14328:52680 313.14663:12273 314.14999:0		74983	100128	12865	109469	20246	12936	104182	104529	10067	46642	51490	43412	251324	249001	74663	76540	76252	173415	43477	39079	77445	48388	82742	65565	82911	50164	23103	44980	89064	123878	117298	30659	75344	113515	171974	116565
1,7-Dimethyluric acid	C7H8N4O3	NOFNCLGCUJJPKU-UHFFFAOYSA-N	67.6	197.067	197.08939:2088004 198.09274:300072 199.0961:244241	51.15645:1048 51.6474:964 51.87096:983 57.96047:1189 69.02953:1183 74.62399:1213 80.94846:3190 83.6442:1461 129.5482:1333 140.30266:1446 167.67821:1363 197.08957:2662	12830685	27085750	10486794	16392200	14426939	10976291	16004808	19864062	8289072	11858040	19130502	14391458	9164706	14686035	5759906	8463611	10395719	10501405	14299458	12938049	11825171	10761563	14829795	12795679	11383622	13491320	15898584	12977293	13889989	17369396	9188018	6210568	9624539	9429176	9134435	13791895
10-formyldihydrofolate	C20H21N7O7	UXFQDXABPXWSTK-ZDUSSCGKSA-N	95.1	470.159	470.15884:112998 471.16219:24501 472.16555:5805		266083	277682	307533	351575	406669	397004	277462	189866	324145	367530	394374	418067	284145	280518	337529	368634	376342	411561	299890	173262	337641	357345	396368	376856	307093	297032	345102	358372	388701	405696	286586	312898	330696	383438	426624	438099
10-Hydroxy-octadec-12Z-enoate-9-beta-D-glucuronide	C24H42O10	IRADJQUIAYBZPY-WKVBQAANSA-N	81.1	489.303	489.30283:448847 490.30618:97472 491.30954:34514		4397669	642212	1522608	1974024	1199930	1538795	1609336	1954980	516392	1271000	1334882	580593	2304444	2551143	452120	926663	802414	662369	630829	585089	373102	2058997	857596	1.4583e+06	1601736	1345056	1391961	765771	1314579	715292	4923636	1088705	818411	1088601	1126529	1420706
10-Nitrolinoleic acid	C18H31NO4	LELVHAQTWXTCLY-XYWKCAQWSA-N	100	324.216	324.21643:596604 325.21978:134605 326.22314:0		1808374	1296526	1667241	1265840	1629986	1801800	1748841	1641118	1559812	2157525	1118254	691450	2368289	1184191	2164365	1458136	1140836	1504042	1801258	1462173	1259352	1756372	1625456	1690914	1528850	1900799	1989906	1371566	1455256	975026	2088250	1540871	2018756	1926782	945850	1447014
10Z-Heptadecenoic acid	C17H32O2	GDTXICBNEOEPAZ-FPLPWBNLSA-N	100	269.247	269.24695:810355 270.2503:196797 271.25366:96750		6737237	1342826	1753693	818405	1830687	4797265	2820088	3785553	3716888	4148526	1532484	2082423	2227910	1919988	1264489	4046462	2593930	6810446	2602599	1678137	3164437	2330282	6123376	4226829	1706439	4306156	1930026	4714610	2398190	2288596	2338802	3092252	2621218	3019820	3021969	1835671
10Z-Pentadecenoic acid	C15H28O2	APXSAEQXOXTDAM-WAYWQWQTSA-N	100	241.216	241.21565:223776 242.219:45299 243.22236:46386		454495	413992	509467	458629	319242	230646	753115	976286	742550	154612	240428	325593	672193	391662	425773	187916	705095	683174	140102	444628	210236	1177996	412476	795236	800852	362684	237451	328368	525463	420544	490569	670027	875530	662871	876412	530358
11-beta-hydroxyandrosterone-3-glucuronide	C25H38O9	BRPLOVMHAFXVOQ-HUMIJZDLSA-N	96	483.273	483.27319:79312 484.27654:0 485.2799:0		129262	195618	294100	124285	68351	93066	155405	74376	86077	66411	189097	91465	236385	234488	107910	154252	106609	50979	243511	206178	149800	119915	223604	171760	204131	107712	250303	240571	192443	97733	88028	79155	173206	175506	45314	179669
11-Dehydrocorticosterone	C21H28O4	FUFLCEKSBBHCMO-IWBQTIMDSA-N	92.9	343.172	343.1723:65163 344.17565:0 345.17901:43680		421567	177790	100010	58607	143510	182348	194828	197009	75025	398273	123202	197832	88969	319819	273024	118803	161675	244534	276632	92132	64052	198641	131923	165282	209364	268956	56252	240159	80192	67808	198814	227892	223955	71328	192003	204075
11-Epi-PGF2a	C20H34O5	PXGPLTODNUVGFL-DCCGFWISSA-N	67.5	353.247	353.24716:3177267 354.25051:792512 355.25387:155743	50.86594:825 55.05502:8052 55.17453:864 57.07069:2254 67.05497:2911 69.07056:2616 70.71905:937 71.04984:895 72.0096:902 77.0422:3519 78.04189:1299 79.02156:2728 79.05481:2641 81.07047:5303 83.04978:1429 83.08607:3393 85.06519:1401 86.09673:1474 86.93382:907 91.05829:1585 93.03699:5009 93.07042:2636 94.03631:1280 95.01615:1627 95.08598:8109 101.06006:2026 105.06996:1464 119.08598:1263 123.08034:16…	5706722	5706722	22359532	5199918	2801160	7958239	1110375	10009979	13422853	912318	6146318	19810270	36903052	3730477	5523917	111616	4614846	62598540	2522934	11147341	19608744	22954102	21568146	22315694	21941920	7802221	16180450	10854446	19455030	58800016	44869980	28500586	49245344	46399712	35891248	5797210
11-Hydroxyprogesterone 11-glucuronide	C27H38O9	WVTMNZAPPOMZST-UCMXSJKRSA-N	97.1	507.271	507.27106:1443128 508.27441:492460 509.27777:72005		1131036	4606486	5976702	7886094	11024455	12458276	2904618	2759414	2668970	7360188	8385416	13527300	3400201	2015347	6043188	5607742	4159338	12379457	1856230	2347520	3164308	10432933	7420110	8.92652e+06	2727053	6151784	4326194	6196210	5147456	5396230	2320375	7858864	11212095	14255209	12872101	4186238
11-Methyldodecanoic acid	C13H26O2	SIOLDWZBFABPJU-UHFFFAOYSA-N	97.6	215.212	215.21165:43888 216.215:8013 217.21836:23914		178248	236261	148145	154502	112341	65756	125844	185438	161276	141282	138143	88770	253142	133779	48737	219030	92967	222280	203859	94444	143739	199736	140332	170034	171923	259868	108084	140663	208635	131411	78039	129149	66669	226354	200403	144805
11'-Carboxy-gamma-tocotrienol	C25H36O4	QRIWRFHSVDRBRJ-LNRRRGPJSA-N	98.9	401.261	401.26123:439859 402.26458:26561 403.26794:0		2091250	868197	686964	686407	645591	831196	816154	827401	626111	686351	729773	695326	926704	1012584	756608	790069	823122	693612	429102	777525	715059	855233	608399	731816	598238	833787	618675	848271	859292	860404	897603	860709	664171	692786	764368	740111
11beta,20-Dihydroxy-3-oxopregn-4-en-21-oic acid	C22H30O5	VUDYWBBYQWVFAG-GKLBWGGBSA-N	99.8	375.214	375.21387:127044 376.21722:25506 377.22058:0		50129	142642	6375	11952	423643	5208	9003	24295	7061	22609	239406	189618	15234	24779	7009	9021	298225	20654	670825	408283	918372	90006	238688	164347	297531	194620	329851	32929	29555	299543	19436	65256	309299	6094	11072	17177
12-Keto-tetrahydro-leukotriene B4	C20H34O4	RRTYEHFGQWNQKK-KIQAWMAPSA-N	99.8	339.25	339.25015:910002 340.2535:179617 341.25686:282536		7018461	10098490	4044140	6842033	3402904	2438008	8795465	6840007	6189260	8687171	1722103	3829104	5450691	7522825	5642768	1723458	5808868	2017508	9509228	8622734	8064851	3980195	3301715	3640955	8200524	5274407	9383449	5105800	5079708	4473282	2629018	5189658	7966724	4140480	2358757	3642132
12-Ketodeoxycholic acid	C24H38O4	CVNYHSDFZXHMMJ-VPUMZWJWSA-N	100	391.284	391.28351:48657316 392.28686:12997358 393.29022:2445573		75964184	40433044	73706488	28480672	54952400	17345754	62465804	52688560	28127664	53928832	54493696	166565952	13188910	38182252	2143520	26257344	118672768	20885948	93925112	124144768	173069088	59024684	87943744	73484214	89316256	116215464	36473872	54894560	88450680	426823904	94837512	56125140	71150032	82621328	45820784	71463256
12,13-DHOME	C18H34O4	CQSLTKIXAJTQGA-FLIBITNWSA-N	100	315.252	315.25223:1892480 316.25558:436031 317.25894:171111		3224121	2745512	1186889	1849064	657595	1083226	2315849	1462044	3369770	2060873	512242	1597406	5280805	3810518	3083182	2033208	1979798	2112593	4557654	4509140	1377627	2648419	1351582	2e+06	1803218	2043584	2371990	2418090	2172784	7061161	1495922	11759339	7292375	2997046	2094090	2791667
13-cis Retinol	C20H30O	FPIPGXGPPPQFEQ-HWCYFHEPSA-N	99.6	287.232	287.23242:238532 288.23577:68853 289.23913:0		943599	852848	710962	675193	657011	627372	898640	796206	660784	692499	689799	654201	848517	763708	677368	650159	631322	617721	725534	727952	709433	671659	651456	661558	775417	723738	906097	633348	745371	646407	704248	689658	666990	660055	667908	650710
13-HOTE	C18H30O3	KLLGGGQNRTVBSU-JDTPQGGVSA-N	100	295.226	295.22617:570170 296.22952:3234889 297.23288:956540		5283272	1014138	1835928	3448632	2148271	1575978	4017954	2052505	2254946	2386316	1292754	2708804	762902	4076570	744178	13274269	2537149	884633	4377288	4360910	1851782	812597	1527499	1170048	1280569	2082237	2202787	1939666	1254836	2591850	708795	2029852	1920417	2224079	854444	2435314
13-L-Hydroperoxylinoleic acid	C18H32O4	JDSRHVWSAMTSSN-IRQZEAMPSA-N	100	313.237	313.23672:290791 314.24007:50175 315.24343:58343		1269148	984515	933440	1167564	602760	1490586	1471626	942276	482779	1461966	1067922	805370	1001196	1604834	218526	1549469	990513	863229	959735	1008788	509012	809196	603782	706489	1040285	997701	515304	171133	845233	1362880	1437926	322781	447933	1976241	1629406	279201
13-Oxo-9,11-tridecadienoic acid	C13H20O3	XHDHWGKEDVWKAN-ONNLMXTPSA-N	66.3	225.149	225.14806:740811 226.15141:228646 227.15477:176397	53.00278:705 53.03951:756 55.05494:3079 56.9656:721 57.07053:2576 58.81557:690 63.64621:834 67.05483:3105 69.07028:1278 69.8606:694 71.17468:717 71.95263:1301 79.0546:3116 80.26005:870 81.07043:4328 83.04971:1023 91.05451:2210 93.07025:1430 95.0487:962 97.06509:1100 101.95036:981 105.8979:765 107.08549:1235 107.8117:744 109.06474:1083 121.06476:1697 121.10107:887 123.0804:1433 133.96065:926 137.9…	10282893	8754824	8949929	8994898	8811711	8209491	9135792	8642213	8664811	8899376	8373167	8709184	9262997	8638513	8814112	6596920	8937270	8131056	8963797	3989474	8838650	9185735	8264272	8.725e+06	8820495	8615538	8707192	8958645	8700755	7678320	8811367	8756095	9070228	8241210	5089388	4733823
13,14-Dihydro PGE1	C20H36O5	DPOINJQWXDTOSF-DODZYUBVSA-N	85.1	357.235	357.2352:322296 358.23855:8195 359.24191:27474		1564683	684307	517188	531121	517436	649029	715894	673702	529505	561510	609109	539902	830136	833936	380836	631007	627649	568365	703037	651103	546326	659865	525766	592816	487274	657767	536859	693031	643141	648629	822383	690883	573978	513020	588096	598885
13,14-Dihydro PGF-1a	C20H38O5	WMHAOJIJVNDMKA-BRIYLRKRSA-N	57.5	357.265	357.27814:9437249 358.28149:2544550 359.28485:351953	50.36279:5013 53.47746:6048 55.05496:26330 60.15016:6230 66.2837:7114 66.84941:5723 67.05494:50030 67.06734:7503 67.56356:5956 69.07055:20502 71.162:5586 72.62321:6968 79.05502:36974 79.05888:7070 81.07047:103209 83.04932:8731 83.08599:19312 85.06526:7541 91.05461:26288 93.07026:76626 95.08595:97566 105.07018:51874 107.08578:89159 107.10598:7444 107.40824:6795 109.10132:63913 119.08527:59536 121.…	50645420	39636720	84112296	23820316	59606044	18929978	56257772	31602414	34435168	31173556	74636800	152908272	12623954	22007014	7501300	26082252	182614192	14250397	68832640	136307024	253871232	65638164	71494304	68566234	82723256	120935048	47375288	60693532	68145864	645367168	71151904	98278576	116406696	122408008	29878560	107570256
13(S)-HODE	C18H32O3	HNICUWMFWZBIFP-PIHGWCCBSA-N	100	297.242	297.24161:632499 298.24496:114227 299.24832:83315	51.11607:800 52.13984:776 53.0393:931 55.01836:1050 55.05499:6678 57.03412:1917 57.07047:3660 62.35933:655 67.05487:8621 69.07048:5640 71.04938:925 71.08607:1015 74.25399:802 79.05468:3526 81.07021:7579 83.08577:1898 91.05418:1845 93.03699:1267 93.07033:2445 95.04957:1935 95.08575:5652 97.06505:1664 100.33451:940 105.07007:1467 107.08554:2708 114.47135:963 116.03177:913 119.08563:1085 124.68778:9…	3946993	3946993	2980499	1556357	855144	2561152	719552	3621725	866696	1153238	2269494	934170	2267137	899165	2632410	661564	3760858	1018661	664589	1688684	2446164	1196725	609810	1508717	1.05926e+06	1170592	1100543	758763	1332618	677898	4111502	2278682	1007117	1112102	783514	402744
13E-Tetranor-16-carboxy-LTE4	C19H27NO7S	MAFGRSDWXFSHMK-SRKAIYCDSA-N	100	412.144	412.14374:44638 413.14709:10304 414.15045:0		190912	111035	96035	115824	86557	50389	7334	73455	18366	52336	2797	212847	61623	70772	36230	104916	7072	147967	43200	35964	43492	12446	288955	150700	34322	100605	89449	41499	73200	64033	36957	178177	75350	47618	67430	76219
15-Methylhexadecanoic acid	C17H34O2	IIUXHTGBZYEGHI-UHFFFAOYSA-N	98.3	269.258	269.25793:8593041 270.26128:2446328 271.26464:451826		59799608	36270196	23480482	55707836	38373912	79287696	48386896	29971358	30240608	58384628	83531192	77191480	67358024	45586932	61389768	98183368	41204612	53747416	36983104	51651436	73347592	30595228	37396132	33995680	31580738	57743464	31689910	75304168	61924356	67036300	46125976	42183208	61342768	88550152	34078740	35963768
15(S)-Hydroxyeicosatrienoic acid	C20H34O3	IUKXMNDGTWTNTP-OAHXIXLCSA-N	75.9	323.221	323.22095:327517 324.2243:100301 325.22766:54237		1110672	1175058	1786438	930235	261347	432262	2285950	1739163	1969925	647739	452137	482094	1451464	1498714	608497	594159	421182	138614	2400244	1026526	537031	486436	403859	445148	2291346	1100009	2035027	773246	203434	118352	2483852	1133454	423331	1328984	258640	81069
16-Dehydroprogesterone	C21H28O2	VRRHHTISESGZFN-RKFFNLMFSA-N	100	313.216	313.2157:1405060 314.21905:0 315.22241:0		792392	549194	1638729	243193	902964	100533	547095	473775	153948	460456	692139	2174025	225601	286559	42121	630911	2069410	107098	1177823	1696813	2652308	611138	1017520	814329	1603137	1358378	211580	454890	1370147	11475654	1245460	838514	949815	1823449	836301	1431277
16alpha-Hydroxy DHEA 3-sulfate	C19H28O6S	ALBNSVAJDFJRKQ-DNKQKWOHSA-N	95.4	385.183	385.18326:114569 386.18661:15720 387.18997:0		255494	288038	67921	712128	206518	122676	73146	243597	341621	341867	180464	109976	201068	290570	279290	374808	225257	144171	187169	178184	350844	316698	189098	252898	154021	240107	270521	342883	298535	280242	250503	51222	437277	176625	364425	150173
17-beta-estradiol 3-sulfate-17-(beta-D-glucuronide)	C24H32O11S	VRMSCBRLZUCJBX-QXYWQCSFSA-N	79	529.208	529.20819:287721 530.21154:54005 531.2149:0		74746	175104	293909	112407	79587	42769	1223.56	80149	222284	271510	123762	388174	82129	287927	159837	414420	193713	453505	226307	74027	143377	133479	186925	160202	101631	187609	294024	163938	379851	334282	158331	706929	1653388	190519	144585	588067
17-HDoHE	C22H32O3	SWTYBBUBEPPYCX-VIIQGJSXSA-N	95.2	345.227	345.22665:204411 346.23:55837 347.23336:25935		1656495	1245920	1607979	804503	725490	767170	1418054	1509913	1094006	524201	826286	941866	991261	1588895	1435737	1960803	912613	560132	625104	937635	707673	575537	947385	761461	1596300	1548644	819496	1306339	515060	599449	558875	847876	1235485	1222595	441448	641555
17-HETE	C20H32O3	OPPIPPRXLIDJKN-JPURVOHMSA-N	100	321.242	321.24173:192410 322.24508:15968 323.24844:127441		880281	946418	494641	861351	285024	806099	475415	868497	914704	1331540	526733	539316	804659	910855	581811	979605	908256	539446	858964	903108	656820	1274331	430617	852474	1161032	1911251	488151	948674	299138	1234565	986076	595734	600845	1061642	644119	405627
17-Hydroxypregnenolone sulfate	C21H32O6S	OMOKWYAQVYBHMG-QUPIPBJSSA-N	92.3	411.165	411.16473:491373 412.16808:122590 413.17144:33382		583489	156063	130326	1080168	111775	76538	145538	71590	70350	1900203	155066	124518	1201064	158420	57195	160421	634913	147506	546305	88423	714082	315749	23999	169874	272675	1297877	372198	115484	132311	26219	486644	1911893	791504	201283	116950	2624328
17a-Hydroxypregnenolone	C21H32O3	JERGUCIJOXJXHF-TVWVXWENSA-N	100	333.242	333.24152:147981 334.24487:22703 335.24823:79401		771800	743198	206030	133758	235513	445956	440881	569819	139180	265166	415119	354748	1053749	627163	468806	290699	786155	575548	276110	407292	378913	415892	152971	284432	247246	228489	469889	188579	118433	381470	447218	277674	595520	268446	213183	374922
17a,21-Dihydroxy-5b-pregnane-3,11,20-trione	C21H30O5	YCLWEYIBFOLMEM-FNLRALKVSA-N	100	363.216	363.21616:621260 364.21951:131963 365.22287:10287		1325364	626098	1448702	2354264	2649317	2544590	1695882	1158192	1390617	2684248	1613925	3952632	287022	857895	673622	445358	2224408	2148082	1654338	210516	513045	3367823	1511614	2.43972e+06	2679940	1032961	3940824	4036689	388989	1096339	867853	149684	853926	456871	2359956	1065268
18-Oxocortisol	C21H28O6	XUQWWIFROYJHCU-MWBGJKHOSA-N	99.7	375.177	375.17715:36705 376.1805:0 377.18386:9915		19544	59994	43556	100352	90241	61602	68740	35660	31033	92707	32032	38941	43424	70177	36237	23987	54756	80911	47688	52402	38341	61891	129217	95554	58845	52903	34684	52220	102779	112489	15362	45945	110099	85633	134892	42724
19-Nor-5-androstenediol	C18H28O2	VVUQRXPUVKXAIO-XFUVECHXSA-N	100	277.215	277.215:925717 278.21835:333574 279.22171:389706		7367284	2115833	2400276	2148412	3141272	1489410	8175302	1538454	2018678	2652653	4244720	1302620	2988778	6737256	3612148	5221104	2583198	2015408	5474360	3332946	3884162	3528844	5363991	4.44642e+06	1676097	5987116	3976401	3242362	4015344	4658161	1742758	6472082	5763415	4442864	3743402	2955546
19-Noraldosterone	C20H26O5	BIDXSZCVYXAGCG-CRGXURCLSA-N	99.8	347.182	347.18243:104000 348.18578:0 349.18914:0		622062	179299	119028	83116	193961	201583	127243	379669	192170	227580	159064	257760	210080	204478	73111	251016	138504	374423	257385	155843	94923	118901	205058	161980	95159	189075	353959	92387	315870	173916	226669	159360	218159	323929	208467	75888
19-Norandrosterone 3-glucuronide	C24H36O8	JGNAYBFRYHOLMC-QJOJGNLZSA-N	98.2	453.258	453.25781:174127 454.26116:69833 455.26452:0		271540	137254	164501	292.236	163954	6304	453420	231571	7143	40443	105319	365074	33741	79364	292.236	11422	126948	15663	377649	503992	204061	72055	253300	162678	350799	533003	18105	137928	147769	322521	622174	170756	55716	249985	31749	129365
19,20-DiHDPA	C22H34O4	FFXKPSNQCPNORO-MBYQGORISA-N	99.8	363.25	363.24979:296140 364.25314:48356 365.2565:43092		730374	663162	280884	519364	515105	118933	388737	286526	572308	159138	342706	405123	154546	584151	289925	248336	281995	225491	160114	1536021	556971	902473	210973	556723	649237	747660	489473	788818	206711	1957333	243039	1186304	363511	1833151	462884	467248
1D-Myo-inositol 1,4-bisphosphate	C6H14O12P2	PELZSPZCXGTUMR-RTPHHQFDSA-N	92	339.009	339.00928:460882 340.01263:62788 341.01599:338782		283293	617877	1046769	1525190	2470424	787590	572958	729995	1058023	1773487	1614694	3129731	345131	66716	76462	348350	347728	229469	759294	1432985	1428482	1249588	2496724	1873156	2421730	1529324	1717289	1118452	1013516	2497584	64028	15003	246088	657980	82973	62252
1H-Indole-3-carboxaldehyde	C9H7NO	OLNJUISKUQQNIM-UHFFFAOYSA-N	100	146.06	146.05984:8502866 147.06319:882275 148.06655:53506		65461936	65461936	80467664	72507272	74242632	58607752	68084056	62703448	77123064	71317416	66758720	78540160	56196112	76430872	78422928	53926532	57148580	56070636	67030212	83871032	69399240	60364412	76478040	60717116	68597578	83700816	64850972	70221136	83221008	60200144	62207600	70955368	55616024	62953120	80657320	66486696
1H-Indole-3-methanol	C9H9NO	IVYPNXXAYMYVSP-UHFFFAOYSA-N	54.2	148.076	148.09654:9872298 149.09989:891816 150.10325:66299	52.25957:4766 56.61354:4746 57.07041:6831 60.16785:5449 67.05494:6003 69.0444:5901 72.28636:5175 73.12355:4727 74.02428:61279 74.28221:5387 74.52626:5084 85.51861:4897 86.9146:5324 92.43225:5863 94.05054:5831 101.23383:5664 130.14708:6680 140.28552:6779	70363080	58680872	59562032	81216096	59104728	60943616	71715616	59899564	58997868	71812056	68081032	53296940	84604080	72795088	55117792	73383424	57508876	68779000	58647900	62633204	60848480	70904112	57207620	64055866	56360332	62132468	64068912	70885560	51877152	58277120	59451768	53653252	62943044	73034848	66899260	62084348
1H-Indole-3-propanoic acid	C11H11NO2	GOLXRNDWAUTYKT-UHFFFAOYSA-N	82.6	190.086	190.08604:4341720 191.08939:497324 192.09275:40659	50.13218:1016 53.03929:5191 55.01865:17815 59.06395:1060 62.48858:1205 74.3504:1160 95.04942:10891 103.05453:28126 104.34712:1138 105.04496:2323 117.05753:3395 119.706:1116 128.04947:4058 129.03575:1232 130.06499:103073 132.05272:1257 143.07343:1331 146.05998:1584 178.12302:1198	30736668	30931140	50343880	30013034	71087872	23993716	32269914	53972164	58771860	32079872	60030404	33085882	10081044	10353380	17930890	10528008	12018545	9087964	23440944	47625132	29497730	67149016	108615304	87882160	23668222	62899592	19685044	67333000	95416128	29632204	5343698	13995621	12022116	15502477	20550340	9588781
2-(3-Carboxy-3-(methylammonio)propyl)-L-histidine	C11H19N4O4	YBMOTEQVMANKGX-JAMMHHFISA-O	98.8	272.14	272.1402:250085 273.14355:13742 274.14691:50585		349877	30976	90803	38417	95788	104899	159395	343394	15782	86458	280019	897827	62881	225574	30914	115697	1514254	292258	308879	627612	146683	131180	698481	414830	234857	471266	36608	280049	1299883	140628	528380	373196	324536	518037	206825	577911
2-(3-Carboxy-3-aminopropyl)-L-histidine	C10H16N4O4	CJCSNWWKPUXVRD-MLWJPKLSSA-N	97.5	257.136	257.13562:740751 258.13897:105435 259.14233:21563		4086273	3710101	4346270	3621267	2701748	4010818	3472386	3066157	4201334	3991635	3420716	6901376	6510492	7912310	7136372	3476893	3016556	4102730	3463153	6815756	6163166	3113348	6873590	4993469	5905847	6848477	900573	4061213	3672191	1587365	4083148	3778161	6511864	4593878	3888089	6999018
2-(Formamido)-N1-(5-phospho-D-ribosyl)acetamidine	C6H12N3O8P	OKXISSDNJVDCJE-KKQCNMDGSA-N	98.3	284.02	284.01959:30730 285.02294:0 286.0263:0		44469	32046	47045	63722	35920	27352	54950	26499	20591	23833	42865	58930	35044	54278	37424	70019	35645	39011	61748	33951	64680	29961	93594	61777.5	57126	40073	43034	52999	64800	113662	45534	61184	107943	63864	41338	117184
2-aceto-2-hydroxy-butanoate	C6H9O4	VUQLHQFKACOHNZ-UHFFFAOYSA-M	50.8	144.043	143.99629:22629700 144.99964:1147749 146.003:911246	51.65828:10688 53.39459:9578 56.96555:274851 57.93541:46384 58.96161:13703 60.93106:11245 61.92856:72829 71.95242:28811 76.51565:25366 84.96017:30357 100.99364:9963 111.68131:12227 118.92962:11813	125099200	123990624	117850424	106424080	103466432	98786176	124430184	122896280	111294712	108422800	106247496	99395640	123871200	123403584	116621368	106118456	102744056	91856808	122625040	119055088	109558792	106882664	98798448	102840556	121990984	120864824	104869912	106541888	100339224	96381128	120222328	116314824	116726552	101717104	98974032	93139536
2-Acetyl-5-methylthiophene	C7H8OS	YOSDTJYMDAEEAZ-UHFFFAOYSA-N	67.9	139.022	139.01762:792437 140.02097:499079 141.02433:298129	51.02364:1035 53.00317:1171 53.03938:1571 55.01861:1028 55.05504:4917 55.93519:4338 56.94305:1787 56.96555:186253 57.03424:674 63.41785:708 65.03918:891 67.05499:959 68.06355:651 71.95264:658 72.93781:4088 74.9758:4730 79.05516:1469 90.94827:2544 91.05446:846 92.98632:953 95.04964:1456 96.8811:777 103.08277:742 108.9587:1120 121.24312:836 131.34589:693	2978616	1805920	1367241	2298366	1458458	5887233	1780340	2787598	3230119	2258740	4633714	2307512	1739650	1826421	2602075	2575943	2332572	2286204	3999473	1400269	2044565	1633268	4335602	2984435	2524575	2543032	1596317	2569798	2135708	2316550	2318063	1415005	1376924	1474851	2360582	3444879
2-Acetylthiazole	C5H5NOS	MOMFXATYAINJML-UHFFFAOYSA-N	76.5	126.002	125.98623:1558735 126.98958:275074 127.99294:3021218	54.962:535 55.35029:546 56.51913:589 56.96558:66018 57.93543:813 66.54769:541 67.93549:1800 68.78781:617 71.94856:952 71.95256:13958 74.12596:574 74.97593:1274 75.32285:599 79.00657:950 84.96026:2105 120.98075:2612 124.1554:737	15969309	12005817	12947729	14483587	8278520	7085871	15028140	9030734	13824147	11486939	12251606	11090369	9854266	13106421	11397705	9597926	13047044	13724286	14188098	11382132	10456037	14220888	7831040	11025964	12557286	7869390	5530267	8197756	10134793	16317859	12228253	8107450	13127737	11027758	12060565	6673704
2-Amino-3-phosphonopropionic acid	C3H8NO5P	LBTABPSJONFLPO-UHFFFAOYSA-N	99.1	168.013	168.01337:274352 169.01672:81169 170.02008:262439		329204	928793	460130	459070	797246	598020	308123	895145	482675	434296	545052	430684	646200	717128	1121220	939533	611647	433701	491347	648848	633064	507913	402420	455166	1165548	354521	608670	314349	596891	509657	441722	756158	1111700	415247	678717	365999
2-Amino-4-oxo-6-(1',2'-dioxoprolyl)-7,8-dihydroxypteridine	C9H9N5O5	QBHQZPRDJMYEDG-UHFFFAOYSA-N	92.5	266.033	266.03336:36872 267.03671:0 268.04007:0		57831	65062	67670	136294	57418	34631	32535	65574	83225	50514	97482	77682	129934	118872	90440	144736	61584	80931	75949	84119	76752	45047	59577	52312	118433	85203	132712	82498	48939	41626	139488	100012	28169	93397	72396	19056
2-Amino-4-oxo-6-(1',2',3'-trihydroxypropyl)-diquinoid-7,8-dihydroxypterin	C9H15N5O6	KQZRTOGFDRQBSR-UHFFFAOYSA-N	97.6	288.084	288.08395:169742 289.0873:31455 290.09066:9760		206431	282992	283035	222519	287718	355297	132633	220209	161366	72092	103850	1034150	14657	11228	28402	13784	35936	11831	445490	205070	130750	149730	144854	147292	322748	162600	168881	258468	339567	486293	40677	80203	28552	128513	28091	29678
2-Aminoisobutyric acid	C4H9NO2	FUOOLUPWFVMBKG-UHFFFAOYSA-N	72.9	102.034	102.03413:4896188 103.03748:66865 104.04084:91813	56.96298:4211 56.96553:49100 58.06576:8721 65.59088:2811 68.57014:3194 74.7207:3187 74.72742:3676 82.50687:3360 102.12809:5141	18719862	18719862	31477462	38342864	39441744	19436580	28098376	33313312	41656356	16016212	30426542	12122404	21964126	13894124	17787542	17377816	9253958	10216751	8918631	43565688	11800467	16525938	8057930	19373322	13715626	8726188	35897248	13885482	12377392	11596786	29212644	13691139	17126316	9556671	10254465	23444218
2-Aminomuconic acid	C6H7NO4	ZRHONLCTYUYMIQ-HSFFGMMNSA-N	97.4	156.042	156.04178:1799063 157.04513:60092 158.04849:214683		8142356	5996009	7287322	5675941	7242326	10756662	6405596	8439672	9353073	6693000	10041972	7622900	5911974	7041618	7416454	6616408	7556931	6175222	6709452	9131448	6063560	7546712	7715746	7631229	11284707	5855262	8007155	8483691	5525835	6043290	8113858	6454515	7715858	3488297	7265718	5301856
2-Ethyl-4-propylthiazole	C8H13NS	DDNSNWZYKNNLRJ-UHFFFAOYSA-N	54.8	154.07	154.08356:533916 155.08691:116782 156.09027:78552	51.57434:534 59.48362:658 60.29537:656 63.943:1110 70.70029:524 70.94216:989 71.92975:633 72.93787:1008 73.30058:592 80.94556:922 95.02471:825 95.91914:665 116.96642:7325 124.40857:746	4047720	2767217	4162925	6616696	3636044	6491050	2491817	5437718	1399757	4749750	7910986	3051820	4949050	5820534	2584798	4942901	4990478	5666911	6062248	1850603	3430837	6955020	2576270	4765645	4946773	3107901	5057051	6559570	3332894	3996355	5172502	3590905	2131649	6570249	3119103	6354771
2-Ethyl-5-methylpyridine	C8H11N	COHDGTRFTKHYSJ-UHFFFAOYSA-N	77.4	122.096	122.09644:605059 123.09979:1394268 124.10315:139780	51.0236:1835 53.00298:1152 53.03941:5197 56.9654:1151 58.75351:579 58.99572:782 62.92966:1843 65.03918:2002 66.04702:1179 67.04224:664 77.03918:974 79.05475:5686 80.05009:798 85.52102:648 92.04987:1355 95.04932:4271 96.04488:718 97.00793:1055 105.04508:1068 106.06538:5924 107.07297:1399 112.20839:634 120.08084:2333 121.08836:2043 122.09647:5213	3322398	3720401	5570935	4142251	7167805	5287366	3179237	3876938	3571598	4196546	4200923	2690044	3107271	3392792	4240659	2942237	4208752	4052595	3844258	3230962	8848850	3410365	4842754	4.12656e+06	5354166	2709366	6347606	4370803	3778255	8296079	4307518	6964064	4217842	7592708	3938683	3297524
2-Ethylacrylic acid	C5H8O2	WROUWQQRXUBECT-UHFFFAOYSA-N	100	101.06	101.05996:45410 102.06331:194278 103.06667:0		84913	52679	109781	92227	79829	117828	138478	82276	112794	110316	160181	26764	96898	192223	56718	44508	115949	45527	92654	132481	153382	111083	137439	124261	164670	85991	129084	46800	60634	88055	160869	157932	112642	118345	105430	172076
2-Furancarboxylic acid	C5H4O3	SMNDYUVBFMFKNZ-UHFFFAOYSA-N	57.4	111.009	111.03907:339220384 112.04242:48616720 113.04578:11506052	55.21832:18987 56.71848:22209 56.96558:170662 57.93552:3534872 58.05903:22805 58.93318:49150 61.53349:25801 62.38607:23975 62.74399:23985 65.52146:22388 67.00312:21860 67.12507:22587 74.93803:197507 84.85838:25005 92.94817:27559 93.26423:25612 111.1826:22034	2632309504	2735793408	2555526400	2510675456	2366775040	2212990464	2791093248	2557019648	2460384512	2483244032	2393546240	2325029632	2630402304	2811690752	2588753408	2413449984	2444876800	2253204736	2674066688	2619889664	2463518976	2460950272	2446895104	2453922688	2751214592	2655134720	2339926528	2397328896	2247702528	2278774272	2519168768	2625570560	2591428608	2293540096	2415095552	2210856960
2-Hexaprenyl-6-methoxy-1,4-benzoquinone	C37H54O3	SCPRZSDIZDIQOW-FRICUITQSA-N	79.2	545.366	545.36591:931706 546.36926:397834 547.37262:116404		2546809	2477029	2144543	1726940	2927694	4724096	2234964	2161105	2183118	1651405	1792922	1639742	2303527	3167167	2099173	3113772	2365364	2655346	1967475	2188866	2052828	1867255	1759010	1.81313e+06	1791088	1889108	1939366	1643296	1712628	1641228	2546516	2492777	1957690	1861838	1874607	4894887
2-Hexenoylcarnitine	C13H23NO4	JUAQYRSUSCWTQK-BQYQJAHWSA-N	97.9	256.145	256.14517:1147430 257.14852:311456 258.15188:0		2536609	1669633	2551401	937876	3418632	412687	1997797	2115391	920432	1542950	1100194	5373588	512641	1434391	41325	456855	3990759	1289260	3078997	2163149	4437855	1858868	2937982	2398425	5798124	2623670	2417178	2406681	2938217	4870744	4274276	1289302	2447065	2259852	1675642	1346754
2-Hexenyl isovalerate	C11H20O2	SAVRWHQEMHIAEB-VOTSOKGWSA-N	45.7	185.154	185.11456:781318 186.11791:86281 187.12127:255743	53.00298:913 53.0393:976 55.05504:5517 56.96552:2890 57.93546:2520 58.61407:597 61.07387:656 62.80795:664 67.05497:1064 68.75475:626 68.76245:663 83.89729:1001 84.96004:2054 91.05464:1399 93.86389:658 113.67747:686 116.97179:777	2224738	5980463	5110432	7002282	5140498	5163886	8888989	6117198	5265908	7207136	4570559	8349718	2650387	5171498	2736076	3017090	4695009	3494636	8151232	5270411	5093490	7302242	7889454	7595848	8357122	8597113	4565622	5625668	4340958	7492702	2192875	2431674	1968857	4813942	1231418	6094758
2-Hydroxydecanedioic acid	C10H18O5	LPIOYESQKJFWPQ-UHFFFAOYSA-N	100	217.107	217.10718:429568 218.11053:182252 219.11389:24840		1446533	2362466	2343364	1557100	1157302	2013685	1571118	1830919	2506484	1618800	725120	2273327	2472475	2088889	2342505	2181634	1083263	2309374	2420503	2824518	2499852	1757458	1033966	1395712	1974087	1929558	2265336	1415668	1087525	2622152	2518842	1585619	1781565	1973130	1146613	2461483
2-Hydroxyhexadecanoylcarnitine	C23H45NO5	ALAYOLIEZSXQPY-LBAQZLPGSA-N	59.7	414.323	414.29965:4149514 415.303:1220317 416.30636:169140	50.73429:1026 51.44427:1162 55.05501:4395 67.05491:7003 69.07069:2215 69.33252:1229 76.03594:1454 76.03995:18223 79.05485:4084 81.07047:15694 83.08602:3939 85.06528:1440 89.87458:1389 91.0547:3330 93.07022:10684 95.0861:11899 99.30167:1343 103.99842:1279 105.07014:6301 107.08585:11463 109.10147:6814 111.08063:1758 117.0704:1500 119.08557:10043 121.10123:11289 131.0853:4279 133.10097:11982 135.116…	24847938	7764411	78587512	14137339	15667362	46862104	46074528	13015577	14993356	20628378	40499528	77579168	14770016	24347690	4176124	29724562	72453352	26468806	27556650	61591556	44312416	15566078	39483284	27524681	26385900	87166064	15378895	13892751	43092996	83874040	18425544	12259388	14794204	29896492	35627408	22526548
2-Hydroxymyristic acid	C14H28O3	JYZJYKOZGGEXSX-UHFFFAOYSA-N	98.1	243.206	243.20636:593397 244.20971:135509 245.21307:13759		3136409	3561128	3280893	3225423	3863993	3425376	3375297	3306946	3244144	3544883	3317648	3305964	3223538	3147651	3320052	3134199	3297357	3360207	3189606	3258080	3216584	3352168	3253786	3302977	3420451	3353322	3327662	3323028	3170963	3344177	3121290	3028694	3154956	3165047	3043744	3264444
2-Hydroxyphenethylamine	C8H11NO	ULSIYEODSMZIPX-UHFFFAOYSA-N	65.7	136.076	136.07544:31870120 137.07879:4553550 138.08215:330770	50.01565:3985 51.02371:19228 53.00286:9469 53.03942:30243 53.57569:3690 55.01857:11049 60.87375:3528 63.02361:10887 65.03931:245566 66.04715:10936 75.02362:8754 77.0392:11692 79.05484:13335 80.41932:4681 81.03401:7149 89.03897:8995 91.05461:170946 94.04166:7055 95.04949:50090 104.98911:4240 105.04485:12946 107.04929:43058 119.04922:10435	177429520	177429520	124545288	114330328	209698816	129461456	150860128	103631744	158029184	149137888	232410224	178055312	145679280	160710176	160532720	131420528	155962576	133735648	170450640	193862976	163750928	120073944	157921808	112649448	135285628	195099104	143978752	148830832	205154016	104976152	110127280	160422336	123544008	115809208	198982976	151884288
2-Hydroxyphytanoyl-CoA	C41H74N7O18P3S	WNVFJMYPVBOLKV-PJDIVXIPSA-N	91	1078.39	1078.38794:90142 1079.39129:17293 1080.39465:0		148.475	1964	148.475	2857	1729	148.475	2499	1965	1851	1844	1775	148.475	15658	54280	1883	381475	169906	148.475	148.475	148.475	148.475	2459	4686	3572.5	1710	148.475	3655	8463	1664	148.475	58875	59191	218472	107307	89634	165085
2-Isopropoxyphenol	C9H12O2	ZNCUUYCDKVNVJH-UHFFFAOYSA-N	100	153.091	153.09076:440456 154.09411:193464 155.09747:993247		837047	1123053	1568253	1193899	2272298	1135290	1590599	1342642	1574015	1977493	862916	2333329	902409	630400	1118881	1264182	717819	3377315	498616	548299	521119	2113422	808059	1.46074e+06	1480695	1040018	999022	2587692	1210064	1604120	2113382	1695132	2523782	2122585	3351110	408198
2-Keto-3-deoxy-6-phosphogluconic acid	C6H11O9P	OVPRPPOVAXRCED-WVZVXSGGSA-N	66.4	256.962	256.96152:299799 257.96487:0 258.96823:0		750870	1293840	1348485	1127101	590499	927877	790930	609239	1182908	673774	560370	843428	1077528	1151824	1424194	521637	816821	368355	390650	422500	1105212	603659	328744	466202	1159781	1312053	920266	303563	1005500	772014	862280	1016072	614931	708875	701795	890854
2-Keto-6-acetamidocaproate	C8H13NO4	NGCXIFFZXAZRAF-UHFFFAOYSA-N	100	188.091	188.09148:3738481 189.09483:593645 190.09819:288150		2118066	5048255	5074675	3477186	4975701	4599876	1889044	3979382	4322976	6031163	5394736	5122754	5432910	4818579	7709844	5874024	7357646	7581720	5183930	6866872	4807384	6384195	6025668	6.20493e+06	4547832	6577210	6735277	7849054	5880016	6457881	6404141	6504539	8252292	16052647	8868926	11075834
2-Keto-glutaramic acid	C5H7NO4	COJBGNAUUSNXHX-UHFFFAOYSA-N	80	143.997	143.99677:951050 145.00012:377590 146.00348:635527	50.45412:478 56.9656:80602 57.9356:7082 58.94353:615 60.99611:692 61.55221:630 61.92852:1621 61.95185:673 64.04739:574 65.2038:700 70.06596:793 71.47968:622 71.95257:17342 72.93743:770 74.97588:2462 75.94589:758 79.00639:996 84.96023:6904 89.96324:754 92.98669:738 97.01572:708 102.97045:2433 109.50202:613 120.9808:5891 138.99115:3837	4263396	4263396	5127232	6880650	7708276	4594208	4036168	6719212	6512727	7857600	4928132	6736458	6360728	5838255	7170572	6414674	2931877	7124966	7204972	7798516	6435930	4380253	7354469	4389163	5871816	4768098	5524820	5287020	6863904	4614616	8257973	7127168	4600444	7061664	6052815	6654416
2-Methoxy-estradiol-17b 3-glucuronide	C25H34O9	LLCPFVIBUZJITJ-GVEMAFOVSA-N	74.7	479.189	479.18939:55390 480.19274:0 481.1961:0		15720	140955	78580	31060	42557	81667	51545	79865	42893	40709	93172	125985	79324	33972	62782	11396	67267	160700	58855	20014	21148	64239	127038	95638.5	47610	25995	93057	79823	45295	122602	58039	54487	150163	76775	106978	26849
2-Methoxyestrone	C19H24O3	WHEUWNKSCXYKBU-QPWUGHHJSA-N	99.7	299.162	299.16153:216622 300.16488:0 301.16824:0		87132	132690	181151	179428	354879	183689	241535	80776	113610	220745	227757	423590	133762	414576	147598	148277	86626	263909	162752	144106	201131	328958	77224	203091	155370	102262	273192	208959	141242	228668	188415	259517	180669	123983	125439	426725
2-methyl chinoxaline	C9H8N2	ALHUXMDEZNLFTA-UHFFFAOYSA-N	61.9	143.061	143.07254:704485 144.07589:2952832 145.07925:497873	51.0237:1271 52.03159:515 52.48725:473 55.93516:1016 56.96555:1177 59.00365:587 60.95823:1097 63.02375:999 65.03924:1090 66.16984:613 78.99762:636 89.03902:5120 90.04685:1464 91.75153:677 97.00789:13462 99.35452:595 115.05428:14472 117.05738:1264 143.07268:1848	5854724	4468372	3525314	5229188	3175245	4300004	3521318	5425554	6748524	7299366	4171061	4498662	3955630	4852784	2924073	6243050	3741521	3566021	4117840	8070542	5647204	7846802	4696840	6271821	8755023	6811614	6562244	5921716	6627407	6030071	8606377	3267442	3081927	4744694	3202582	3424887
2-Methyl-2-phenyl-undecane	C14H22	CQMDBLRKZWOZIW-UHFFFAOYSA-N	100	189.163	189.16336:543289 190.16671:0 191.17007:0		1152406	736328	908203	372015	895036	614950	533341	867685	741122	648885	307945	1109026	570909	494437	529599	691093	1057239	1355744	757094	398092	1415482	516408	489951	503180	949152	396038	490568	1036030	2078548	1370082	1345815	1404109	732515	1393284	413833	642559
2-Methyl-3-furanthiol	C5H6OS	RUYNUXHHUVUINQ-UHFFFAOYSA-N	85.2	112.978	112.9784:9537903 113.98175:1876108 114.98511:0		57134552	20635856	27289200	69469016	63247148	64951224	66591224	69069328	20142796	67378000	69283664	69419392	66574072	70888000	74776392	69336136	18401260	67672520	71629064	70954592	69580400	18844088	70996160	44920124	63087028	71477512	65486404	71804880	54514348	68364336	73329784	64723224	20679628	60848524	71751544	21664032
2-Methyl-3-hydroxy-5-formylpyridine-4-carboxylate	C8H7NO4	JTWNWNJMNSJYDL-UHFFFAOYSA-N	95.1	182.029	182.02892:397594 183.03227:415945 184.03563:43982		940256	1785894	983348	617651	1164976	3385487	2177434	1370296	789727	969958	625426	935253	1058393	2847135	1336072	2576372	1831843	610028	1242972	1093784	1187596	1170594	2609049	1.88982e+06	1224303	595642	498747	1110421	786009	2237614	760086	2587905	2286864	870525	1162924	1889081
2-Methyl-3-hydroxybutyric acid	C5H10O3	VEXDRERIMPLZLU-UHFFFAOYSA-N	100	117.057	117.05708:598086 118.06043:3772170 119.06379:324603		800712	2871719	2202874	2997282	3078044	2403242	3572019	2880752	2303613	3414307	5815002	1748973	5099149	2209964	3466915	2160335	2443349	2495406	3279282	2040612	2687056	1175352	4408272	2791812	2898975	3194061	5427331	5843280	2427525	4464262	4120461	4065820	1736125	2822127	2325401	2280198
2-Methyl-3-ketovaleric acid	C6H10O3	QTLYPQZWYOHATR-UHFFFAOYSA-N	85.8	129.052	129.05222:1353118 130.05557:113171 131.05893:35476	53.56062:892 55.93254:1416 55.93524:27569 56.51226:1005 71.92992:3602 85.12465:1039	1920378	1920378	3071482	9212690	1090542	13484870	1646832	2853178	2860314	2148437	2573373	2045720	7676427	2443608	1560085	2241859	8353662	2594869	4042594	1843905	9972179	2889554	4829740	4184109	4.50692e+06	2502622	2846412	1259142	8078416	13838114	2990630	4002602	1901197	4677641	6899923	3531756
2-Methyl-4-(1-methylethyl)thiazole	C7H11NS	SRTOJEUVLKLAGK-UHFFFAOYSA-N	72.8	140.054	140.06798:20577288 141.07133:1251366 142.07469:85260	50.69535:7504 54.38799:6455 58.29319:7066 74.09682:9524 123.09751:9180 140.06859:13666	84188608	139787040	176846848	50453108	70264120	89762608	92789448	153666192	165795904	115803272	123720800	134311632	165039712	155241616	187529376	180450640	166652480	178660656	126635096	153765760	112535160	150171312	125498176	137834744	85830320	156630064	149972176	166618336	113303040	39955284	151425584	151132080	172574928	164463584	170796256	132401624
2-Methylbenzoic acid	C8H8O2	ZWLPBLYKEWSWPD-UHFFFAOYSA-N	71.3	135.08	135.08032:667245 136.08367:113421 137.08703:107321	50.01595:570 51.02363:2539 53.00299:1937 53.03934:2902 55.33696:645 56.9655:1925 57.13736:514 58.29404:570 61.16172:571 61.2715:628 63.02354:1761 63.12902:676 65.03931:30173 67.05499:674 68.52689:1888 77.00877:941 79.05473:2337 91.0547:20410 91.06045:1005 95.04939:2947 98.7243:584 105.06977:2005 107.0857:1287	27380804	27380804	18519134	619632	9725861	1364594	293203	16030618	282140	825298	12821467	206653	4453272	16459644	14078276	9258605	6930890	4465522	9252391	2817595	8198314	539123	3751045	10111834	6.93144e+06	650083	3418943	2356755	2207960	5247959	108232	292986	4777915	2452542	3357753	138812
2-Methylbutyroylcarnitine	C12H23NO4	IHCPDBBYTYJYIL-UHFFFAOYSA-N	97.7	246.181	246.18082:222733 247.18417:0 248.18753:0		85488	80057	150875	214630	80417	204227	117548	133789	152317	264540	134907	87937	73701	124327	149573	268690	315322	106584	153396	114472	34072	210485	107169	158827	52076	37764	290801	269949	160733	170014	628022	444941	210647	109360	234278	984098
2-Methylpropyl phenylacetate	C12H16O2	RJASFPFZACBKBE-UHFFFAOYSA-N	61.6	193.122	193.12187:593956 194.12522:163027 195.12858:284915	52.96475:655 53.0028:637 53.03929:608 53.48934:774 57.0706:5248 61.05804:589 65.03937:1062 67.05479:1554 67.53941:612 79.0547:1298 81.07035:1560 91.05451:2349 97.66678:619 105.07087:659 111.91272:780 118.94337:682 119.31081:686 120.78602:1004 121.06452:868 137.05981:908 153.57352:784 154.84674:842 154.85966:731 159.83769:670 193.12151:1230	7907822	6154469	1436613	5854517	2791486	2129859	7221152	6669258	6099851	2503816	2716497	1546065	3670312	3757370	5705534	4698715	4106333	3779134	6983002	6325746	1705369	1969342	2709971	2.33966e+06	6199212	6381406	3290008	4503928	5662208	3005281	6166867	6817954	766255	3084711	4517110	1452453
2-naphthol	C10H8O	JWAZRIHNYRIHIV-UHFFFAOYSA-N	60.1	143.073	143.07254:704485 144.07589:2952832 145.07925:497873	51.0237:1271 52.03159:515 52.48725:473 55.93516:1016 56.96555:1177 59.00365:587 60.95823:1097 63.02375:999 65.03924:1090 66.16984:613 78.99762:636 89.03902:5120 90.04685:1464 91.75153:677 97.00789:13462 99.35452:595 115.05428:14472 117.05738:1264 143.07268:1848	5854724	5854724	4468372	3525314	5229188	3175245	4300004	3521318	5425554	6748524	7299366	4171061	4498662	3955630	4852784	2924073	6243050	3741521	3566021	4117840	8070542	5647204	7846802	4696840	6271821	8755023	6811614	6562244	5921716	6627407	6030071	8606377	3267442	3081927	4744694	3202582
2-O-(6-Phospho-alpha-mannosyl)-D-glycerate	C9H17O12P	BOLXAGHGKNGVBE-MTXRGOKVSA-N	73.6	346.999	346.99936:56353 348.00271:0 349.00607:0		73439	180272	96550	86780	61436	160298	105923	92579	98759	118560	81763	94478	34359	52259	36953	52222	36875	77272	124855	89836	129633	54549	142116	98332.5	88966	85457	120323	64735	84993	134781	62757	29798	119838	66660	76764	151430
2-O-a-L-Fucopyranosyl-galactose	C12H22O10	BQEBASLZIGFWEU-YYXBYDBJSA-N	100	325.113	325.11258:938610 326.11593:187377 327.11929:0		3380242	4127597	3985482	3687220	3046740	3605468	3652538	3859140	3606235	3834522	3320588	4643997	3932897	2794257	4356386	4692863	3566314	3744467	3866910	3789290	4477622	3280890	3554514	3417702	3438525	3705323	4183740	2606171	3434770	2978735	4406742	3656436	5000744	3596154	4556993	4622794
2-Octenedioic acid	C8H12O4	BNTPVRGYUHJFHN-HWKANZROSA-N	99.9	173.078	173.07806:314014 174.08141:871752 175.08477:220876		507790	556678	310538	316720	265319	376357	703888	470012	631841	512909	947965	465297	731809	371217	526562	500338	304696	756095	387208	394549	235881	483132	233405	358268	783067	397796	682843	596323	335331	285028	1155020	445849	447654	552685	669333	466996
2-Octyl-4-propylthiazole	C14H25NS	CPGDWBVMCYVDOC-UHFFFAOYSA-N	55	240.178	240.1953:779260 241.19865:196183 242.20201:41381	53.03926:949 54.53632:592 55.01848:2241 55.05507:9967 57.07079:4113 62.9955:663 65.02583:755 67.05481:3651 69.07042:4580 69.6059:695 75.8756:884 79.05484:2798 81.07034:1656 83.08603:946 91.05456:1472 93.07006:1181 94.61773:764 95.04967:783 95.08576:2390 103.25016:798 109.05689:738 124.99901:970 153.90195:852 180.42387:1149 240.19507:1482 240.23148:868	6470615	6109428	6391988	6163077	6243398	6129494	6145006	6189513	5957681	6084048	6207470	6178590	6266187	6150912	6362684	7283440	6326172	6079821	6303092	6404312	6473410	6318672	6184600	6251636	6265804	6150293	6258710	6512140	6168344	6529243	6224370	6217708	6280993	6314112	6290916	6340377
2-Oxoarginine	C6H11N3O3	ARBHXJXXVVHMET-UHFFFAOYSA-N	100	174.087	174.0869:776485 175.09025:607895 176.09361:286611		1809575	1801512	1396038	2048691	1781216	2190116	2015941	1906220	2051836	5153970	1184022	1564039	1847450	2673848	7076390	4468956	2064208	3364044	1552899	1140884	4883408	4780468	4355770	4568119	7252758	2303608	4226088	4641795	2070777	1603821	1170750	2005345	1391664	1611710	1732782	2893366
2-Pentyl-4-propylthiazole	C11H19NS	HZWDDRTWBCHNGJ-UHFFFAOYSA-N	50.5	198.131	198.14874:533298 199.15209:787901 200.15545:156559	51.02375:666 53.00314:810 53.03948:2526 53.93993:1925 55.05512:5748 56.96574:1027 57.03437:3302 57.93562:5193 65.0393:1311 67.05506:6353 68.35193:664 69.07069:1446 69.93488:955 70.94259:1439 71.06806:610 72.93798:1018 73.18533:733 74.93163:2449 74.93822:8059 79.05478:5003 81.07043:1479 83.04977:811 88.95264:869 91.05476:4362 92.94862:6544 93.07037:1866 95.04965:3682 100.18607:690 109.53882:887 11…	109307	82231	141536	33335	6210623	73220	1589618	273167	112667	32981	70176	98982	74575	75137	83612	104613536	170418	275752	70683	51522	74789	473174	481061	477118	784613	104459	46801	310022	99368	186248	79422	35665	72164	137611	76018	115257
2-Phenylacetamide	C8H9NO	LSBDFXRDZJMBSC-UHFFFAOYSA-N	73.9	136.076	136.07544:31870120 137.07879:4553550 138.08215:330770	50.01565:3985 51.02371:19228 53.00286:9469 53.03942:30243 53.57569:3690 55.01857:11049 60.87375:3528 63.02361:10887 65.03931:245566 66.04715:10936 75.02362:8754 77.0392:11692 79.05484:13335 80.41932:4681 81.03401:7149 89.03897:8995 91.05461:170946 94.04166:7055 95.04949:50090 104.98911:4240 105.04485:12946 107.04929:43058 119.04922:10435	177429520	124545288	114330328	209698816	129461456	150860128	103631744	158029184	149137888	232410224	178055312	145679280	160710176	160532720	131420528	155962576	133735648	170450640	193862976	163750928	120073944	157921808	112649448	135285628	195099104	143978752	148830832	205154016	104976152	110127280	160422336	123544008	115809208	198982976	151884288	119278392
2-Phenylaminoadenosine	C16H18N6O4	SCNILGOVBBRMBK-UHFFFAOYSA-N	99.8	357.128	357.12842:191423 358.13177:0 359.13513:29295		572131	581375	242181	515908	244865	193369	466202	605886	116683	430964	155438	833306	7632	11507	54888	17730	93513	37573	462872	187232	109206	356752	239164	297958	315265	367203	256485	139993	291896	1169058	144867	156892	84959	321469	8491	39415
2-Phenylbutyric acid	C10H12O2	OFJWFSNDPCAWDK-UHFFFAOYSA-N	100	165.091	165.09077:721704 166.09412:101316 167.09748:116705		2743532	3244282	4068598	1091285	3080519	4275038	4003152	4203720	3893270	2734902	3879720	252869	1638504	3225910	1439138	148906	1497472	235432	3867604	6449278	4795132	3876980	3601942	3739461	4088078	5337594	3542842	4742495	4088627	3966091	2841518	376860	1984106	304437	787431	1340684
2-Phenylethanol glucuronide	C14H18O7	HIXLLXLCNONZRH-BYNIDDHOSA-N	99.9	299.11	299.10983:252126 300.11318:25475 301.11654:15058		1306520	226419	1632198	1692132	328443	1150006	1251350	1485836	1508886	1694496	1334882	781527	772861	789718	766115	1983902	1907540	1599579	1526579	660947	1127779	1756445	1233938	1.49519e+06	718102	1210910	1564274	1853743	1704144	1607866	1715536	863776	906051	869016	799873	1164468
2-Phospho-D-glyceric acid	C3H7O7P	GXIURPTVHJPJLF-UWTATZPHSA-N	100	184.985	184.98517:26265188 185.98852:2882534 186.99188:5198264		190397664	187505344	187424752	167345376	164955968	163858512	198943296	187407600	184045312	179949088	163537984	154095840	192844992	189564208	183022992	176090560	164419712	157675824	191805424	190449008	169432528	173947824	162228352	168088088	198568384	195063600	170251856	164060480	160501056	158945280	189957312	183980864	179957792	167392464	165131504	150104368
2-Piperidinone	C5H9NO	XUWHAWMETYGRKB-UHFFFAOYSA-N	100	100.076	100.07605:222530 101.0794:0 102.08276:708823		302531	534382	150658	705979	512545	460744	258021	106459	238276	142053	354683	233281	60565	22744	90963	41630	289947	233190	96738	180174	224558	302818	220003	261410	215296	220739	394563	250084	207163	574409	256190	138820	281927	112207	77996	469213
2-Undecyne	C11H20	XZSXEDPHMIFYOS-UHFFFAOYSA-N	100	151.148	151.14775:679737 152.1511:89680 153.15446:333323		1475416	1348164	645233	926143	895792	955138	767666	837560	892217	635091	1231134	971304	1174377	1149028	823314	1570536	1142018	863486	694371	821912	650997	771500	1087564	929532	667949	906773	652176	1299179	2159526	1383148	2345058	1565815	658917	921857	819021	1507300
2,2,2-Trichloroethanol	C2H3Cl3O	KPWDGTGXUYRARH-UHFFFAOYSA-N	99.8	148.935	148.93518:2804486 149.93853:102723 150.94189:862516		9072710	9223923	9994089	9253518	9136644	9786980	8987847	8674742	10521705	9150595	9663654	9300906	9422962	9033546	9805054	7804214	8994736	9956169	9370574	9568638	8947001	9299876	8980851	9.14036e+06	9564164	9582678	9119580	9148689	8232248	9398440	8901623	9113700	9995538	9636858	8969694	9826123
2,3-Diaminopropionic acid	C3H8N2O2	PECYZEOJVXMISF-REOHCLBHSA-N	99.8	103.055	103.05454:286775 104.05789:130747 105.06125:35027		634656	996449	325864	2210470	1355821	974369	281468	520955	678326	1445596	965123	558373	263100	387908	515663	892656	759781	569540	205887	344485	1452185	452555	926070	689312	126405	791723	349411	636890	1099548	189700	298943	551737	932419	162347	732750	1255464
2,3-Diaminosalicylic acid	C7H8N2O3	CGKSFNAGRBJNJO-UHFFFAOYSA-N	99.9	169.058	169.05815:9873779 170.0615:1266346 171.06486:124179		44860224	31967888	28218432	45650544	35722792	26512150	39862500	36046156	30935240	34527920	41301132	28612424	25066976	31077306	26556676	32009010	36018284	36577828	37007680	26880598	31118104	32170078	23312278	27741178	35941796	27197856	31589284	32829254	28895840	35439228	32850942	30358528	30637414	30942422	28358668	27226570
2,3-Dihydro-5-(5-methyl-2-furanyl)-1H-pyrrolizine	C12H13NO	SEBQZNHXPWYZSW-UHFFFAOYSA-N	54.6	186.092	186.1122:1565475 187.11555:378112 188.11891:71223	53.00304:1719 53.0393:833 55.05502:45314 56.96557:733 57.07058:2870 75.12675:647 83.08607:10530 85.98472:645 88.27233:768 186.18533:1622	11512370	6903916	2421625	21032292	14259141	3551282	9149869	6800157	2768492	21935574	4467708	25326158	14646360	6880130	13981365	15302545	22432018	10032402	8236336	15346196	25799162	9042670	11641358	10342014	9898674	19386164	9190326	4522659	10053061	16487636	22386748	6936406	11532810	11845387	6702210	15864684
2,3-Dihydroxyvaleric acid	C5H10O4	CJXCLBPFKGZXJP-UHFFFAOYSA-N	69.4	133.051	133.03154:12414882 134.03489:1001512 135.03825:601466	53.00293:11619 53.03931:10698 57.03374:6812 57.988:7606 58.9957:47213 59.35962:6711 59.96692:5913 61.00866:10619 61.01136:120845 61.98257:6697 63.32379:6758 68.24307:7969 69.17344:6220 70.99167:9741 70.99558:148558 72.00336:107406 87.02663:20624 122.34887:7166	91081120	59888160	45831948	81664024	58583188	56946484	63585624	74078664	57334836	85041056	80035448	59347324	65171416	73842512	60221680	64016144	64315000	73343168	83028688	65724376	56560280	51461904	68685880	60073892	82111960	64474496	57650340	62315900	62430860	56378756	76028376	61786312	69958952	71290248	76726400	62181152
2,3-Dinor-6-keto-prostaglandin F1 a	C18H30O6	DNKGWNLXBRCUCF-FNQTXCPHSA-N	100	343.211	343.21091:153307 344.21426:17383 345.21762:0		874994	515797	932474	1015836	173134	314671	766358	231710	1024188	350458	699966	869296	739602	223976	680355	403871	382821	164434	429554	261410	589174	414371	948836	681604	357651	226602	456229	453809	296714	566878	391009	553022	406126	244518	554273	320410
2,3-Diphosphoglyceric acid	C3H8O10P2	XOHUEYCVLUUEJJ-UWTATZPHSA-N	88.8	264.928	264.92767:107403 265.93102:0 266.93438:0		115370	302978	208313	204461	241949	117454	206597	148558	285434	336336	223021	375898	221029	204646	356026	310232	327127	264593	240556	332221	290576	308083	372339	340211	132928	305716	223624	284085	181249	250129	351900	191494	341423	398682	169482	117954
2,3,4,5,6,7-Hexahydro-6,7-dimethylcyclopent[b]azepin-8(1H)-one	C11H17NO	BLYRSJVTGQJCQI-UHFFFAOYSA-N	54.4	180.138	180.17445:1533889 181.1778:607757 182.18116:32670	51.99157:853 52.97742:822 53.03932:2077 55.05498:4667 55.13614:914 55.93502:1537 56.05025:1150 56.94283:1104 56.96558:55050 61.40871:906 62.61908:949 64.17835:889 65.03908:1113 67.05486:3350 72.93764:1181 74.37218:1058 74.99402:1029 79.05492:5747 81.07053:2645 82.06599:1775 82.62268:992 91.05462:3263 93.07077:1773 94.06558:2998 95.04951:1780 95.0736:1428 96.081:1772 109.30469:1050 122.09665:1718 …	11034194	9739747	10448651	9711989	10969489	10705251	10327697	9647395	9331008	10267713	10348547	11462225	10081730	10398911	9562325	10605981	10481050	10186542	10737771	5879210	10902676	10166180	10681451	1.04238e+07	10545735	10374870	10029632	9775244	10276348	11200013	10142022	9666913	10010426	10375541	10293404	10182777
2,4-Di-tert-butylphenol	C14H20O	DFAHCHKNTOVDQQ-UHFFFAOYSA-N	100	205.158	205.15849:286704 206.16184:35144 207.1652:278302		914927	725669	570084	1063494	446422	239636	1089344	671486	825908	593935	251286	1553530	1583439	877924	157871	542939	1005457	267486	237135	871768	590522	1007261	821468	914364	479709	640995	227027	474065	760473	450329	1860012	1263472	1185544	1367580	368198	1159660
2,4-Dichlorophenoxyacetic acid	C8H6Cl2O3	OVSKIKFHRZPJSS-UHFFFAOYSA-N	69.6	220.934	220.93411:511463 221.93746:0 222.94082:0		1228193	1589434	2773330	1381621	2173561	2264700	3056556	2009501	2734320	2624436	1428427	2563606	2735124	1252672	2102441	1199533	1126726	1753260	2038680	2139291	1558677	2186558	2337376	2261967	1613788	1089232	1969297	1200828	2031620	1748538	1859819	1473287	1440178	2615570	1442644	1293343
2,5-Dihydro-2,4,5-trimethyloxazole	C6H11NO	YFSGRMONVCFYTC-UHFFFAOYSA-N	86	114.091	114.09142:1195651456 115.09477:63537260 116.09813:4460431	50.01588:80124 51.0237:130842 52.0191:11727 52.03172:8319 53.00297:1264001 53.01418:49922 53.03934:1118274 53.99818:124814 54.01085:94969 54.03259:6307 54.03459:275070 55.01858:1911152 55.05496:3995962 55.93512:25233 56.05021:157232 57.03422:49431 57.05794:49131 58.06587:31779 59.03725:41861 59.04998:16362 60.04539:13377 65.0024:9863 65.0393:99594 67.0423:37182 67.05486:858243 67.98985:15578 68.0…	11542048768	12176845824	9943609344	11669961728	10808202240	11514539008	10874973184	10196967424	9834811392	7564571648	9635589120	12483031040	12924706816	13317207040	10715503616	12578653184	10781892608	9218788352	11257436160	11586742272	11143255040	10870218752	10742396928	10806307840	9578641408	10485343232	10853318656	6467045888	11088443392	10896925696	6667827712	10918042624	12173537280	9825567744	11106784256	11269130240
2,5-Dimethyl-3-(methyldithio)furan	C7H10OS2	ZZXDUGZYDILQMO-UHFFFAOYSA-N	56.3	173.01	172.97665:1480152 173.98:110838 174.98336:152497	55.93513:62392 56.94297:5450 63.57446:700 63.94292:2416 66.97868:656 67.92501:715 71.92962:876 72.93768:19878 90.90359:62678 90.94807:12323 97.00784:1289 105.93523:812 108.91392:6846 108.94306:804 108.95852:6469 116.96588:2360 123.94492:1303 125.07871:735 126.92416:7255 126.96829:990 131.97433:960 132.80078:759 144.93483:1921 146.96082:3131 149.40138:807 149.94009:1843 167.9505:760	4776071	6477862	11440456	7271308	7153022	11253491	12387985	3445139	3160281	16440501	9668753	15080337	3857306	7398746	4519646	4420438	5053013	4511030	10770568	6963010	3427204	6190278	11075119	8.6327e+06	3487063	7166900	5020241	6022971	5233032	1910501	9445786	5138433	12816861	13375384	9373400	4900590
2,5-Dimethylpyrazine	C6H8N2	LCZUOKDVTBMCMX-UHFFFAOYSA-N	98.4	107.07	107.07036:495996 108.07371:53783 109.07707:229473	51.02366:613 55.87361:616 57.16361:494 58.94632:554 65.03931:1534 66.3071:546 85.05766:533 88.83245:572 91.05451:668 91.76867:483 96.62168:557 100.88066:633	7783096	7783096	2228011	3110536	1394388	2525578	832985	1391959	790487	3036628	2984438	3258539	729096	3441488	3296926	5601939	3081092	3191693	1194208	3675829	3659580	3646112	1336383	3147910	2.24215e+06	2744148	1820915	3898182	3278890	530692	3725476	3640610	3268936	5030370	820049	1077848
2,6-Di-tert-butylbenzoquinone	C14H20O2	RDQSIADLBQFVMY-UHFFFAOYSA-N	100	221.153	221.15324:586313 222.15659:107515 223.15995:82789		3118646	2418205	1869165	2492194	1224476	2632389	1658558	2025640	2237628	1399604	1187330	2882760	3185954	1488548	1825954	1209325	2406157	4850112	1956534	2739753	1642503	3552856	2513942	3033399	1247080	1453939	1531778	2268828	2690582	1832890	2214550	4677150	2879689	1512414	2757174	1016393
2,6-Diamino-4-hydroxy-5-N-methylformamidopyrimidine	C6H9N5O2	CGWDNAFNQOBSCK-UHFFFAOYSA-N	98.1	184.073	184.07318:1114845 185.07653:436001 186.07989:26953		905894	294975	577606	336655	1873566	2543356	468204	412288	699443	576963	2193676	2395411	1263413	780296	679338	1450284	2529624	2859370	674513	401112	532086	1493047	2645750	2.0694e+06	217002	338853	577337	1516717	1570218	2083438	536057	746487	725395	1391820	1901106	2151288
2,8-Dihydroxyquinoline-beta-D-glucuronide	C15H15NO8	YQBCNQXCTHWJOK-DKBOKBLXSA-N	100	338.087	338.08652:2526394 339.08987:409610 340.09323:127697		3903691	3903691	5898236	6635430	8926908	8927580	6631520	5024053	3238702	6094994	7745609	6082646	10473524	59342	98204	374276	40631	89828	357478	3574436	4156794	5993568	11137703	10256550	1.06971e+07	6212662	4175786	3378150	10023243	6436686	13321854	5920	8963	7600	182758	200213
2'-Deoxysepiapterin	C9H11N5O2	MXQYRFPIGKAGPW-UHFFFAOYSA-N	99.7	222.102	222.1022:70083 223.10555:89299 224.10891:0		119804	176488	356367	103866	113932	423325	215676	91345	394913	100758	372754	241833	62687	119055	205104	124089	468055	113280	321248	408723	332335	168962	262463	215712	99110	103019	68109	193297	46530	428474	115013	209938	348394	64572	114284	74904
2'-Hydroxynicotine	C10H14N2O	BOQRPPFUUSHFGW-SNVBAGLBSA-N	89.2	177.127	177.12715:273752 178.1305:88692 179.13386:181306		691032	522692	1837459	2101778	905379	902924	890296	1261215	1535286	707370	1305674	225477	284658	698208	563739	818779	1242895	537938	681827	393696	1318469	1922972	560525	1.24175e+06	837688	1311916	978026	439741	1875198	1477035	744537	1011909	1075955	1280656	1436525	950501
2',3'-Dihydro-phytomenadione	C31H48O2	XOQNYHSBHIIJMQ-UHFFFAOYSA-N	99.6	453.368	453.36826:253136 454.37161:75831 455.37497:0		624524	681758	275352	31248	1527595	219959	319052	813322	86966	40472	333335	695614	1294752	41364	216515	108434	284313	168511	1103518	407007	774550	426126	151320	288723	418651	109475	498344	531406	36022	1026544	309454	253507	852842	570288	278179	653584
2(N)-Methyl-norsalsolinol	C10H13NO2	WETXYFNVBDLWIW-UHFFFAOYSA-N	99.8	180.099	180.09914:1909644 181.10249:222833 182.10585:76278960		7064740	3971262	5300902	9373995	1850646	1903108	6928366	7336240	5181430	8144829	1661280	3219240	2738669	3966921	4162947	5124645	2085909	1669398	3161627	5223704	3664125	7401418	6015578	6708498	2502058	5433024	3833801	8751896	3745906	1370897	2787689	3818042	3539620	6392707	3196645	2134517
2(or 3)-methylindole	C9H9N	ZFRKQXVRDFCRJG-UHFFFAOYSA-N	60.1	132.081	132.08075:990475 133.0841:136605 134.08746:14696	50.0159:679 51.02386:3789 53.00295:575 53.03946:1522 55.93523:10453 56.05033:1024 57.93538:535 59.93104:1244 65.0394:1012 66.04717:610 72.93783:13922 77.03898:1209 79.05481:972 84.67151:584 89.03915:7042 90.04694:3312 90.90427:731 90.94819:9438 93.05764:2026 95.04952:2477 103.0547:990 104.04963:596 107.28544:692 108.95851:7148 110.69498:620 115.05463:1907 117.05749:4170 118.59812:617 130.065:1432…	5324804	7599414	4609552	7835182	6045468	6213232	6040362	11902467	7078056	2676203	6707262	3427311	7861372	2760768	6587222	8928354	8561805	8345444	8367974	7434724	3933239	7242792	6870494	7056643	8667500	7464264	10787072	8664164	6610410	6790472	10959300	7117448	6950270	7305524	6933673	5252314
20-Carboxyleukotriene B4	C20H30O6	SXWGPVJGNOLNHT-VFLUTPEKSA-N	99.8	367.208	367.20834:707050 368.21169:159911 369.21505:0		185268	179683	490526	249764	126620	191766	212618	69692	83606	131420	292651	3107981	52255	72269	53446	233119	160613	391879	1382802	3712620	968965	47782	1331403	689592	1106613	1808668	237246	139926	691573	1969909	452696	554045	182362	66749	13281	495004
25-Azacholesterol	C26H45NO	RZPPEFJMRVRCDD-XSLNCIIRSA-N	95.4	388.342	388.34201:151561 389.34536:49188 390.34872:0		158589	221214	541205	205269	124639	279260	623794	224800	540554	159533	263791	193911	389245	666629	361348	265974	808419	142201	581962	249991	181136	555728	189238	372483	181248	100021	379224	550861	95973	175704	458541	288178	938000	602426	478840	363351
25-Hydroxyvitamin D2 25-(beta-glucuronide)	C34H52O8	MWEHQOJAQKGFMP-IZMSGZPRSA-N	100	587.357	587.35736:307960 588.36071:172581 589.36407:30593		551465	678409	961684	707071	222923	312057	1334455	735337	228114	345174	588329	1162092	318803	486577	67692	157732	475303	366217	540028	793527	1160816	1066090	1526462	1296276	261440	556733	745217	659043	1693213	2252428	132398	44751	504794	1012489	679645	196139
27-Norcholestanehexol	C26H46O6	PYLPANOYZCSFOX-UCIVWCSPSA-N	99.7	453.318	453.31821:295235 454.32156:0 455.32492:0		646963	487875	704945	359181	475661	971587	954494	542206	413708	445597	252520	424140	720449	388792	431702	1064110	676552	971759	722052	613120	496769	594040	513411	553726	448057	740065	283408	708252	901508	891399	538591	450923	447306	742302	792517	688656
2b,3a,7a,12a-Tetrahydroxy-5b-cholanoic acid	C24H40O6	IMMADCCLTPCOKH-DLPNMVJGSA-N	100	423.274	423.27402:384800 424.27737:36372 425.28073:10507		1928957	788260	537299	557037	569257	716648	687590	701664	552512	578570	626673	600667	854784	882958	667116	687779	759479	598556	731694	662876	604088	746019	514849	630434	501051	705525	423592	715332	770732	739571	807506	709315	574452	616666	676883	670196
2H-1-Benzopyran-2-one	C9H6O2	ZYGHJZDHTFUPRJ-UHFFFAOYSA-N	70.1	147.044	147.04385:897984 148.0472:185826 149.05056:126683	51.02363:1406 53.00288:1010 55.93515:16210 56.05012:2448 56.91762:514 56.96553:2842 63.02358:1055 64.92793:6435 65.03204:702 65.03581:941 65.03928:15395 70.94233:1205 71.92982:2250 75.02341:744 84.04492:972 91.05462:6945 119.04927:1486 123.75148:657 125.70966:632	7897269	6124016	5389150	8663620	5502836	6022956	5204318	7107850	6754850	9155225	8142853	5961974	6512666	7230275	6034044	6345790	5833265	7153952	7841624	7365240	5389993	5855079	5462936	5.65901e+06	8299734	6245976	7184693	7919310	5057576	5688548	6728484	5617450	6574604	8388809	6267646	6011982
3 Hydroxycoumarin	C9H6O3	MJKVTPMWOKAVMS-UHFFFAOYSA-N	100	163.039	163.03873:219600 164.04208:215833 165.04544:71548		501276	531162	1039662	481501	392778	541761	573492	897520	1318866	1290129	301652	1162381	1521772	691296	388651	532559	1148567	340448	1035480	265338	566339	555657	1129537	842597	201769	1128307	636999	1410098	993102	1265821	524634	1209678	1031961	1888889	1388718	638225
3-(1H-Indol-3-yl)-2-propenoic acid	C11H9NO2	PLVPPLCLBIEYEA-WAYWQWQTSA-N	56.8	188.071	188.07018:101465752 189.07353:12151999 190.07689:604868	51.17343:28191 52.7595:29715 54.92875:29567 55.21597:31043 65.0392:132900 65.33223:30765 66.04678:39241 69.57897:34240 72.0673:31217 74.14241:34036 85.71864:36118 88.49099:44236 89.03898:156043 90.04681:80080 91.05466:1859283 95.04904:60776 115.05432:1231326 116.04987:48942 116.06213:169374 117.05743:673610 117.06988:56554 118.06524:839423 128.04927:58778 141.05696:75437 142.06461:308726 143.0729…	1062969216	1304756736	1168775296	1202548096	926352768	1045713664	989992384	1257990912	1160216832	1076327168	1245712128	916318016	1207928704	1231555072	859141888	839838848	880384128	1072474432	1321285632	1069451072	928805760	1227176064	973321472	1100248768	1328032640	1005049216	1132166656	1379291520	938236096	980758656	1102767616	844541440	996374784	1288660736	1057670976	849383552
3-(2,4-dihydroxyphenyl)propanoic acid	C9H10O4	HMCMTJPPXSGYJY-UHFFFAOYSA-N	57.8	183.065	183.08025:443077 184.0836:52691 185.08696:356417	51.0238:4716 53.03942:7916 55.0186:1186 55.05489:1190 55.93308:629 55.93518:7318 56.94298:14242 57.07056:1054 59.931:15268 67.05487:1341 68.68546:737 72.93772:43596 77.03918:2360 79.05474:1102 81.03416:1270 81.07041:759 81.31058:691 90.94809:19468 94.98711:733 95.0495:18457 95.0863:756 98.84846:698 98.98436:4041 105.03388:7020 105.04469:3678 105.38889:766 108.9584:11513 113.96353:3089 118.96745:1…	3740012	3216409	4661632	4950221	2785312	4410876	2546810	1939314	3826864	3558714	697503	2887769	2845980	1503728	2548876	3835590	4496200	3162212	680051	4473342	3015024	1868115	5429434	3.64877e+06	3248036	4617696	906566	4516238	3265905	2854391	3045304	2781174	3169430	2288241	5207916	5307548
3-[(5-Methyl-2-furanyl)methyl]-1H-pyrrole	C10H11NO	WKJYTIFWOMZIGZ-UHFFFAOYSA-N	46.1	162.091	162.05479:1118933 163.05814:150538 164.0615:61100	50.01591:3389 50.48627:609 51.02146:883 51.02378:16166 53.03942:32431 55.01853:1413 56.96561:1399 58.68991:625 68.34674:594 75.03104:656 77.03923:9285 81.03403:2465 85.16565:599 85.94071:664 95.04953:68798 95.78146:614 99.35943:776 104.05:2038 105.03391:22552 105.04488:15913 115.97015:1849	11109753	12909961	6324518	13537552	5419622	8375365	5855247	9365235	6052368	13249181	7485406	12165945	9507323	7447622	8314014	9870964	11116387	11274591	8058449	10422842	6438686	11283437	9732480	1.0508e+07	8018688	11015624	6965357	10190503	11464893	9607482	9920979	11049492	4699802	8554917	8749051	13652555
3-alpha-androstanediol glucuronide	C25H40O8	GYNWSIBKBBWJJW-YMRFBRODSA-N	95.8	469.294	469.29428:713380 470.29763:139295 471.30099:38504		582016	8649	1827186	186882	209181	776690	1929142	76390	99088	402825	1180310	2733257	297296	491024	3869	857027	2763711	374903	832240	2825130	1707641	122088	605073	363580	742240	4469764	214169	84305	1320826	2827875	368091	89648	214391	792181	588516	317209
3-Amino-2-piperidone	C5H10N2O	YCCMTCQQDULIFE-UHFFFAOYSA-N	100	113.071	113.07105:377869 114.0744:11272245 115.07776:961218		990343	1503689	730956	1417936	711569	853559	1755225	1805485	709469	1231388	955878	502255	1163186	1050094	440473	586600	360337	643592	833934	754201	1468651	531440	517150	524295	698782	1538184	1208115	1048720	464567	847740	412946	1117540	745881	397323	439904	846392
3-Bromotyrosine	C9H10BrNO3	HGWOSUKIFQMEIF-UHFFFAOYSA-N	100	257.976	257.97607:609386 258.97942:0 259.98278:0		541517	1398887	1407380	1365013	1027742	581098	673085	554633	929410	483795	794554	290725	1004846	1561400	1335250	1222227	1158768	852513	520943	1477012	1287517	1229594	216187	722890	1100448	1681638	435272	1229449	775402	953400	1139878	1306033	652728	1392098	928193	729329
3-Caffeoylquinic acid	C16H18O9	CWVRJTMFETXNAD-JUHZACGLSA-N	94.7	355.309	355.26257:67999256 356.26592:18154492 357.26928:2678085	55.05504:203028 64.64548:35361 67.05479:167473 67.62448:45956 69.07056:60337 69.53887:41931 73.36071:41578 73.96956:43924 79.05482:284290 81.07034:339713 83.04951:64178 83.08595:116940 85.06545:91993 91.05492:191740 93.07034:330818 95.04985:53065 95.08591:378429 98.29069:51211 105.07023:497315 107.08569:308803 109.10135:130883 117.07023:97956 119.08555:476788 121.10123:154011 127.07603:49209 129.…	460379104	239994448	458157600	161518880	337557760	97430208	381818464	314625280	160882832	332073632	340640288	1051029888	65120968	227041952	9248137	153585296	736531904	119083768	592439040	784978048	1081642624	364730240	538423040	451576640	555626560	711644864	218395120	338659872	563470656	2893253120	588750080	337264480	441268064	513731776	273195328	447492128
3-Dehydrocarnitine	C7H13NO3	YNOWULSFLVIUDH-UHFFFAOYSA-N	65.2	160.097	160.09671:1004893 161.10006:274913 162.10342:145897	55.93517:11408 56.19002:587 56.943:9520 65.03915:915 68.05002:1795 70.06577:9100 72.93775:31108 75.05318:585 75.63695:621 78.31479:632 84.08117:665 90.94809:15387 95.04926:900 96.08097:824 98.09673:23255 108.95842:10203 113.96377:944 115.05427:1807 117.05717:729 131.97461:1681 160.09648:2007	9491891	9491891	8369828	7147782	12816038	4500210	10950302	27155366	21044638	31606500	5268378	10339846	21582824	5074928	5864076	5717243	952277	3707695	1202011	15535546	46178104	8256136	20052052	18754710	19403381	14635822	29896924	26395690	28900034	28891102	14297660	2924132	8925379	18466774	4879830	8145068
3-Dehydrosphinganine	C18H37NO2	KBUNOSOGGAARKZ-KRWDZBQOSA-N	100	300.289	300.28918:323736 301.29253:69618 302.29589:0		112764	113501	123478	1676717	1352757	1461338	130663	74669	240167	1266615	1604645	1506832	143784	118919	120323	1652910	785350	1953284	118314	164444	964204	1451045	1613429	1532237	123651	116133	1299624	1323663	934186	1762465	98192	135619	1700251	1396503	1463613	1927068
3-Dehydroxycarnitine	C7H15NO2	JHPNVNIEXXLNTR-UHFFFAOYSA-N	75.3	144.102	144.10168:37828856 145.10503:3175746 146.10839:665639	53.03938:3298 55.01862:4564 55.05499:2782 56.05028:10861 56.96559:9263 57.03421:2171 57.05809:1550 58.02942:2311 58.06591:91639 60.04536:1242 68.05003:2591 70.0657:5516 71.95254:2336 72.08128:2074 82.06562:1940 84.08131:26161 84.45109:1364 85.02879:2342 90.08714:1258 98.0603:1914 102.05537:1881 141.06456:1279 144.10172:28045	472828128	71911888	45966996	19155040	50945628	32669472	43722000	76462464	45077896	16750851	49459956	56427308	42418780	42724292	38160292	30465104	42975756	37072872	39073756	67168344	54498848	46329528	43029264	42698360	42863812	43967864	56983524	52255148	47857252	41857044	46752888	46302392	37688488	33623848	37053848	44956736
3-Deoxy-D-glycero-D-galacto-2-nonulosonic acid	C9H16O9	FQHUAUMYHAJTDH-IMSDGWMTSA-N	100	269.087	269.08731:138522 270.09066:16924 271.09402:0		5712	186449	204392	512507	13504	5806	20381	237627	973632	105297	34369	7087	10253	102658	58546	161295	100786	12423	108835	895850	168708	151409	67138	109274	75884	576395	613742	88204	210426	220839	35471	155637	47377	21567	76670	142018
3-ethylphenyl Sulfate	C8H10O4S	DMIBREBMNWKSQY-UHFFFAOYSA-N	99.7	203.033	203.03334:1407125 204.03669:0 205.04005:314595		4594961	3407313	2501917	2829221	2006335	4168233	4308318	1954518	3439221	4324632	2392387	3191980	3402354	2618040	1179124	5481492	1747464	2546111	5597362	1579542	3336944	2054851	4814337	3434594	5725696	3026763	3176772	4616842	4494582	5754942	1308256	4134683	5442997	1868122	3608190	2653394
3-Furoic acid	C5H4O3	IHCCAYCGZOLTEU-UHFFFAOYSA-N	99.1	113.017	113.01667:16652734 114.02002:3414766 115.02338:670195		108126760	31444240	106376840	107285696	104740544	98781072	109554776	110896736	107926328	111241160	102791016	94019336	112078256	113605176	112523256	102686680	98584568	95490592	111960248	117272336	107517552	104725496	101044032	102884764	107616488	108087584	99395760	94717232	94423400	94781648	111514256	112220120	109435184	104988208	94532640	95820768
3-Hexylpyridine	C11H17N	LWEQIZSFZFUWIE-UHFFFAOYSA-N	63.5	162.129	162.11218:51466216 163.11553:4515314 164.11889:324275	51.86621:10433 57.03418:52491 58.06313:20769 58.06592:350796 59.07375:110074 60.07899:13955 60.08154:175466 85.02889:69319 102.09164:46662 103.03932:66445 107.39855:10970 125.31856:10299 162.11206:76086	270793344	194202096	174818400	133331256	88080112	197005696	278505024	219858944	150091872	151463664	199484512	251795152	291763136	240194432	212329072	315982720	226109232	439117696	247395936	251399360	183016656	152741664	199573904	176157784	147586240	277352512	212874096	184237824	198524704	216672928	315904352	252407744	246535408	249099344	443641408	243221008
3-Hydroxy-2-methyl-[R-(R,S)]-butanoic acid	C5H10O3	VEXDRERIMPLZLU-IUYQGCFVSA-N	78.8	119.049	119.04922:929168 120.05257:220123 121.05593:190917	50.26197:482 51.02373:1290 51.41368:537 53.0029:1823 55.68397:547 55.94606:509 56.69871:521 56.96544:973 57.47778:539 58.41505:520 59.06918:1263 60.62597:519 61.6602:579 63.02353:823 65.03922:6443 68.95273:741 74.01564:617 91.05463:2936 102.21927:567	8290896	8290896	5814428	5909935	9230619	5653606	6684400	5101158	6901757	7498908	9341633	8243198	5953678	6898360	7235373	6171192	6736274	6194690	8008483	8081670	6901020	5136404	7252232	5151224	6201728	8125390	6497060	7166962	9019723	4577495	5095369	7304707	5732419	5719090	9606793	6858754
3-Hydroxy-2-methylpyridine-4,5-dicarboxylate	C8H7NO5	LVJJEIJOKPHQOU-UHFFFAOYSA-N	96.2	196.039	196.03905:479769 197.0424:48401 198.04576:51135		2770907	5021760	2330000	3042942	858517	1759156	2281250	2030646	3116205	4935720	2310779	2351393	2126247	2161275	3690052	3900292	2995531	4368832	2115991	2473777	1064979	4412393	2318233	3365313	1952773	2616152	3312220	2259676	2710900	736241	2518831	4462113	4143784	827454	2222624	2916116
3-hydroxy-3-(3-hydroxyphenyl)propanoic acid-O-sulphate	C9H10O7S	MDWXOTLIYUYWJP-UHFFFAOYSA-N	99.8	261.011	261.01089:3191769 262.01424:129056 263.0176:1530950		18815318	10123468	8570092	8117928	17483824	21143368	20237396	19061990	21027394	12374150	19917318	23667292	8315328	9117679	21743650	9479710	20416200	21064078	19615564	19723990	19377950	19342022	20102138	19722080	18587844	11448964	18274024	20710038	19154680	19204722	20600396	18321304	12429059	20538986	19687804	20844546
3-Hydroxy-8'-apo-epsilon-caroten-8'-al	C30H40O2	SPBPMWXNKPPVSX-LHMJRBLPSA-N	80.6	431.296	431.27643:4067548 432.27978:1007286 433.28314:272557	53.41707:2079 59.04848:1988 59.88696:2682 77.49947:2302 81.88845:2111 84.12339:2245 114.71833:2563 126.20452:2523 211.37067:2572 293.1102:3152 414.07004:2680 431.27637:146895	32091736	18087296	30008628	8553799	21708584	6556798	27258128	22824642	9806985	21169362	20697606	64923228	4630482	16106913	247883	9270189	45664324	7357666	40616540	51775572	62569680	22971948	33499790	28235869	36592700	48008428	12500346	20662892	32846452	148928976	39168776	22447528	26155584	34100248	16683287	28917704
3-Hydroxy-9-hexadecenoylcarnitine	C23H43NO5	XIOFWXBRLXTMQD-RPZXQYRRSA-N	90.9	414.3	414.29962:291832 415.30297:72393 416.30633:10463		1749811	46177984	9056407	82835904	21162732	17515264	65980728	58935180	27368498	13448233	42831344	35675168	119321728	9373873	43606404	1218641	44636508	60131660	46168684	44988272	62413804	50932996	17509762	73854472	45682117	35141416	86677832	12067556	14684629	102801928	121091840	31591106	9831591	10526754	25082536	77661848
3-Hydroxy-b,e-caroten-3'-one	C40H54O2	OABQIJAIRYEICK-DKLMTRRASA-N	83.3	567.389	567.38947:284670 568.39282:0 569.39618:0		493252	501639	1204732	280549	43363	717928	285961	277503	260916	200799	265259	338107	386245	282039	360402	436814	496601	260450	193178	565594	129201	179385	232681	206033	171583	810625	171429	262988	633220	196780	392139	466599	263817	404429	228636	99324
3-Hydroxy-cis-5-tetradecenoylcarnitine	C21H39NO5	CJMUXNONVZSQIX-ZDOLJLSUSA-N	100	386.289	386.28906:331249 387.29241:0 388.29577:0		758417	195815	66366	97970	5295.53	99969	83043	72191	247421	60677	188583	136722	291468	261142	410054	265395	73748	92034	267472	215685	210100	56531	190507	123519	137941	161425	54002	538688	249532	283032	54794	217149	171304	72798	184095	169999
3-Hydroxyadipic acid 3,6-lactone	C6H8O4	BWEICTHJUIJQPH-UHFFFAOYSA-N	100	145.049	145.04941:559489 146.05276:1271056 147.05612:1042046		3587243	1415042	724793	4087424	1120984	1491125	5226137	4383258	419530	3424901	705727	4398460	687064	2821908	956370	1240224	2094458	1964653	389667	824099	635136	3621330	4684982	4153156	536704	653414	662711	4672769	3934595	2791726	1447349	1623395	1510869	488145	2732659	2423880
3-Hydroxyanthranilic acid	C7H7NO3	WJXSWCUQABXPFS-UHFFFAOYSA-N	96.5	152.022	152.02188:2117758 153.02523:64792 154.02859:617123		10515162	6579933	5675978	9474816	8326567	6946297	8937834	9280793	6531296	7987731	12225920	7205860	6291628	7453862	6255264	7090290	8995358	8806077	9184584	6276150	7576339	7313322	6421890	6867606	9277125	5593436	7363889	7959332	7642575	9323695	8280458	6765384	6924362	6857402	6183422	7049892
3-Hydroxybenzaldehyde	C7H6O2	IAVREABSGIHHMO-UHFFFAOYSA-N	65.5	121.029	121.02856:670451 122.03191:70774 123.03527:586181	50.49693:476 51.02365:877 53.00303:5114 65.03927:5415 121.02852:652	3622919	4819864	2415091	9677230	3852490	3704186	6139766	2762594	2715629	8043575	3413124	8714574	5095760	7797738	4171865	4768384	8151056	2870608	2678525	3965953	4053690	9397293	6910910	8.1541e+06	3519412	3189316	1931735	8749289	3821634	3982907	8621408	3114249	5804209	9861318	5404622	6059758
3-hydroxybenzoic acid-3-O-sulphate	C7H6O6S	MZYPOJMKJHCOQG-UHFFFAOYSA-N	99	218.989	218.98859:933933 219.99194:41479 220.9953:359521		4905154	2749145	3606693	4939354	4691093	4959858	4820246	5867716	4551217	2840156	6330784	4753256	2959516	3769120	2552092	3657093	3565552	3261364	4811933	4488895	4265924	4702054	4150261	4.42616e+06	6136953	3499657	4846528	5263036	3854764	6723503	4327085	3397396	4727861	3864658	3500850	3749800
3-Hydroxydodecanedioic acid	C12H22O5	FYVQCLGZFXHEGL-UHFFFAOYSA-N	100	245.138	245.13828:496843 246.14163:75345 247.14499:11827		3564580	3232650	3045742	3229406	3312082	3205668	3353065	3058601	3143020	3359716	3138529	3175707	3349728	3020486	3380365	3618350	3183469	3109338	3139545	3412118	3294929	3272336	3232699	3.25252e+06	3211913	3185622	3398452	3280174	3162226	3150423	3161277	3218766	3278958	3205270	3196404	3417734
3-Hydroxydodecanoic acid	C12H24O3	MUCMKTPAZLSKTL-UHFFFAOYSA-N	95.7	217.195	217.19464:111021 218.19799:0 219.20135:131088		220730	70683	86950	36174	224977	219089	145961	58730	106837	75524	58130	174360	81669	52314	95804	181682	70540	79672	128671	26485	137476	128373	113766	121070	54945	40046	78943	84156	194678	233068	164885	88519	114895	162002	108615	77512
3-Hydroxyquinine	C20H24N2O3	BSRUJCFCZKMFMB-ZNYHDOEXSA-N	99.3	339.177	339.17737:671950 340.18072:121104 341.18408:0		2303930	1539984	4522466	1948602	1882283	2576865	2873426	1806424	1712276	1971871	2434194	1712746	2679044	2354278	938968	2536742	1158163	1920735	1743137	2031752	2357142	1669915	2152400	1.91116e+06	2094754	2618756	1687850	2069354	1901931	1898820	1654248	921066	1975993	2047861	892784	1880598
3-Hydroxysebacic acid	C10H18O5	OQYZCCKCJQWHIE-UHFFFAOYSA-N	75.5	219.138	219.13777:1572612 220.14112:264502 221.14448:101107	50.80363:567 51.68254:608 53.00291:1087 53.0393:2308 55.0187:623 55.05497:2789 55.3932:719 57.07076:5055 65.03929:2176 67.0549:2207 69.07069:942 79.05488:11468 81.07062:5923 91.05472:15521 93.07032:2754 95.0494:3665 95.08593:862 105.07037:6930 107.08614:1926 109.06482:1458 115.05445:1751 116.8998:796 117.07012:2402 119.08589:2901 121.06458:1229 128.0618:1840 128.85405:767 129.06981:1241 130.07761…	18035962	18035962	18239508	18577380	18611890	18569434	19233274	18660468	17954974	17922860	18384982	18437242	19029836	18315988	18541396	18311224	19450936	8820317	3876939	18046596	18689828	17933512	19143468	19196064	19169766	18116364	17986200	10450830	18206264	9924631	18365794	18375692	19278404	18765870	19606302	18649172
3-Hydroxysuberic acid	C8H14O5	ARJZZFJXSNJKGR-UHFFFAOYSA-N	61.1	191.085	191.08472:340338 192.08807:42605 193.09143:0	52.63311:548 55.93497:980 56.05033:3698 56.96545:1385 61.01143:8917 61.42428:645 63.11358:713 63.94296:1616 71.77555:701 72.9379:1385 75.47558:631 80.94562:941 84.37498:654 90.90374:1987 91.05479:771 105.00348:764 115.59109:709 116.96621:8245	347369	347369	238530	129638	509353	530474	270964	243031	546331	158560	560965	340351	851465	713597	400682	444338	248449	2768856	1256802	732240	451355	715375	531376	645510	588443	325204	773752	561887	391908	752662	813099	507340	867068	230612	1739172	1735900
3-Indoleacetonitrile	C10H8N2	DMCPFOBLJMLSNX-UHFFFAOYSA-N	99.9	155.059	155.05945:388861 156.0628:57973 157.06616:218840		1527075	2969406	3004052	2072869	3269855	3456479	4421342	1561296	2210092	2385836	1944245	2217572	2140336	1457999	853648	1426022	2392505	553429	2127076	2732641	3882002	2204466	3814088	3009277	3497238	2706665	2284355	3581135	1806303	1803666	2037514	1751878	857025	1568842	3468554	4353404
3-Indolebutyric acid	C12H13NO2	JTEDVYBZBROSJT-UHFFFAOYSA-N	61.4	202.086	202.08597:695605 203.08932:200777 204.09268:91841	56.96535:675 62.90885:622 64.25883:652 64.40327:603 68.37785:653 79.05464:782 80.56196:743 91.05446:899 95.04935:1506 99.94194:656 104.2161:646 115.05433:3309 124.7028:838 126.12376:711 128.04941:27869 129.04477:1157 130.06519:1600 131.07242:789 140.04967:988 142.06494:1404 143.07285:3990 146.05975:13749 156.08054:18949 160.07564:1105 174.09096:2420 184.07564:4791 202.08615:1295	4948689	4948689	5650177	6645720	3493209	4904968	3530596	4906892	6647671	7305748	2851161	7766554	4159278	3325960	9606016	3778938	3910300	9077713	5501221	4489807	16689155	9068132	6601328	5398312	5999820	3136198	16135884	3792320	5362104	3482634	2324390	4918344	12315102	22225476	4840638	7009274
3-Iodothyronamine	C14H14INO2	XIINYOJWNGOUPF-UHFFFAOYSA-N	86.3	356.041	356.04135:279180 357.0447:0 358.04806:0		545963	414084	265834	494732	389055	261941	404071	434627	182164	346427	316432	264653	191859	276303	55892	301030	213511	184908	353324	444518	343103	329518	341832	335675	376159	493001	343615	432965	387626	355352	197283	326324	267723	392458	189729	219672
3-Isovalidene-3alpha,4-dihydrophthalide	C13H16O2	XUAVGKDSFAWBLN-WQLSENKSSA-N	49.5	203.108	203.1274:550665 204.13075:141480 205.13411:87175	51.20359:551 53.93954:738 55.0549:2272 56.96543:1567 67.05478:1044 69.07064:808 78.18838:671 81.07035:661 91.05415:1247 102.92575:1105 126.73859:767 128.06239:772 134.37108:741 145.06418:1133 155.08524:2273 170.10965:780 185.11729:814 200.23454:758	3876055	5554003	1665365	4868926	4173263	4221408	5130299	4382564	3708978	3803156	4430386	4812651	3483679	5277574	2501370	3355223	3942256	3916982	5442803	3479318	4220354	4082358	5190729	4.63654e+06	5226366	3527433	3812249	4292040	3651667	3857872	3906986	2625397	3630089	4221898	3507990	3973028
3-Mercaptolactate-cysteine disulfide	C6H11NO5S2	MAFDYIDMXCXBRB-WUCPZUCCSA-N	99.8	242.018	242.01839:104202 243.02174:162799 244.0251:46487		221556	125984	66166	301310	266336	358410	49968	183510	406683	260706	179609	96671	399328	207480	395740	330612	161407	339866	127896	154447	125197	281869	80652	181260	251135	117569	193423	188730	94217	40602	397315	143811	133209	318247	220934	178076
3-Mercaptopyruvic acid	C3H4O3S	OJOLFAIGOXZBCI-UHFFFAOYSA-N	98.6	120.987	120.98706:178276 121.99041:0 122.99377:104136		601903	455880	220369	501163	250601	586028	214943	434959	533070	160692	155218	452575	493697	571303	526289	426897	426210	237924	605122	271944	246801	592125	456011	524068	494950	268911	318032	413341	650490	238196	524557	401001	417234	560425	162415	269270
3-Methoxy-4-hydroxyphenylglycol glucuronide	C15H20O10	VMWCOZPKGQMCRO-UICVJNQZSA-N	99.8	361.109	361.10947:93149 362.11282:0 363.11618:0		247704	104089	80141	194169	146100	284386	101629	105011	246146	178769	139962	181979	21636	53082	29449	36659	61290	29170	455499	63935	266825	268665	103498	186082	111311	151820	227232	199961	116822	225649	34680	104149	135209	51119	8754	45125
3-Methoxynobiletin	C22H24O9	SSXJHQZOHUYEGD-UHFFFAOYSA-N	55	431.135	431.11859:592719 432.12194:91570 433.1253:0	73.79662:957 76.09191:1055 77.96925:1151 98.26349:983 105.7646:1099 120.00296:3067 128.43964:1055 157.3131:1079 238.02203:2244 238.04469:28449 277.84717:1307 310.50986:1203 378.25754:1146 410.37747:1129 431.10431:1683	4931744	5381170	4399558	5717692	4401901	4786785	4370206	5904711	3341278	4613920	4304234	6503479	944236	1076398	615039	1113552	1468258	1601621	6484628	4509510	5838254	3698044	4615578	4156811	5516994	4838664	5678181	4603306	4574224	3281323	2066711	2555332	2069951	2123980	2358983	2188181
3-Methoxytyrosine	C10H13NO4	PFDUUKDQEHURQC-UHFFFAOYSA-N	100	212.091	212.09146:166818 213.09481:57943 214.09817:23423		275548	130752	345032	223944	454921	182628	130674	171066	186450	161016	635966	93099	272617	130125	258358	283545	644334	267551	208258	125491	241582	267588	180619	224104	418576	241131	299226	121857	164840	99855	310693	206719	346462	65537	149774	344333
3-Methyl-3H-imidazo[4,5-f]quinoxalin-2-amine	C10H9N5	HKZZYGFWIFKKIR-UHFFFAOYSA-N	61.1	198.079	198.08696:1147710 199.09031:145857 200.09367:44016	51.29977:775 53.93987:1993 56.05024:16692 68.05016:4412 70.94231:1032 81.04516:7928 82.05311:9829 83.06087:54581 89.85002:835 93.0451:31630 95.06082:7279 110.0714:58604 129.70302:840 130.15385:945 152.08182:1740 156.07664:2087 169.44202:946 174.98454:2521 198.08722:1661	18955830	21563386	16828860	17209350	12383073	12270042	8732206	21172052	15728031	9947008	17179620	9017574	5932200	4107079	4175606	2635006	5424690	4732670	21793134	8514592	13412190	9466457	10662853	10064655	21352426	9120468	13388431	15402101	12320647	15999201	8591782	4770605	6235529	4060480	6461012	4086366
3-Methyl-4-phenyl-3-buten-2-one	C11H12O	BQJFBHBDOAIIGS-HJWRWDBZSA-N	48.8	159.082	159.09149:1378252 160.09484:330595 161.0982:212390	53.03942:676 55.9352:28382 56.94283:841 58.95424:944 59.93094:2461 61.42597:805 71.92994:8435 72.04513:4364 72.93778:21225 76.93354:825 88.45101:680 89.03893:2651 90.04688:1949 90.94812:13690 91.05466:1625 93.12371:755 95.04967:1379 97.00799:803 103.05466:1862 105.9993:760 108.95856:9801 112.95454:985 115.05424:6403 117.05744:9066 119.9771:709 125.96111:1784 130.06476:4697 132.08066:1243 153.8622…	13138529	10287718	11788115	14185024	12609526	10974577	8239237	3621998	10630744	7949933	13260192	9424830	10772903	11359276	7234122	9310083	8761014	13312180	13328361	10787749	11262648	13621805	10166103	11893954	5789608	7331865	4560850	16062976	12715226	9923863	5616177	10233845	8392210	5374390	11406343	7362498
3-Methylcytosine	C5H7N3O	KOLPWZCZXAMXKS-UHFFFAOYSA-N	100	126.066	126.06611:2164919 127.06946:250626 128.07282:731484		6388408	6555173	7347288	7656277	10325062	11141222	6293974	6036670	8555448	13905204	11827796	7673348	3982865	7084748	6914586	6899567	9093236	6389420	10186631	11764949	10611332	7018119	6902450	6.96028e+06	11726845	10277288	10151373	7534422	6362555	16229396	7935352	7998110	6395064	5080581	4595122	4401031
3-Methyldioxyindole	C9H9NO2	XCHBYBKNFIOSBB-UHFFFAOYSA-N	100	164.07	164.0703:273228 165.07365:28512108 166.07701:3711091		589257	1351422	297483	404453	629720	93876	365185	321240	179702	753476	553999	465432	860952	292306	434463	249652	789406	219904	282884	400237	499551	270742	546353	408548	273452	538041	595974	217784	363250	426850	1037692	312549	299283	546668	629961	390795
3-Methylene-indolenine	C9H7N	BCNUXXXHEIUHJB-UHFFFAOYSA-N	100	130.065	130.06502:730262 131.06837:121774 132.07173:1114417		1054206	2155007	6201603	1260574	4959358	4766680	6391148	4992601	3563794	4345779	5064670	3937242	1919328	5172239	4078642	3322458	5337175	4489301	5333922	4198942	1950871	5036411	4519832	4.77812e+06	4883618	4245788	5875142	4166192	3877506	5267989	5169488	4680598	5519196	6406320	3143430	4422494
3-Methylhistidine	C7H11N3O2	JDHILDINMRGULE-LURJTMIESA-N	100	170.092	170.09198:2440020 171.09533:309150 172.09869:0		2932103	4390454	12771929	5334615	3540105	2934048	12896858	1477655	9567271	6836419	2988890	2474881	3472091	3611388	11248852	10062924	11242809	6294619	3393560	6984086	3853265	3007252	3565184	3286218	3198542	8074326	4800519	2779802	9429235	11765881	3670857	9884447	4840062	5360890	6053225	8960691
3-Methylindole	C9H9N	ZFRKQXVRDFCRJG-UHFFFAOYSA-N	66.6	130.065	130.06502:1111493 131.06837:159975 132.07173:1984782	50.01584:3364 51.02378:15620 53.00298:1033 53.03944:9745 55.93512:2157 68.95263:1168 69.43171:660 70.83014:665 70.9423:823 72.93784:2297 77.03922:5590 88.95275:1089 90.94826:1417 95.04961:17968 96.14771:715 97.00796:5431 102.04679:2188 103.05456:3819 105.045:4047 108.95844:1408 112.90248:717 122.75005:706 130.06512:8045	10903190	10903190	6784980	12161162	12369107	11245963	6009876	9852528	6327660	12155732	4933262	13777340	10731845	7553543	12791126	10445451	5479274	10743751	7066784	14144048	5582944	10444987	6634716	6814092	6724404	7043100	10248184	12635312	14504942	10581567	5140594	5472422	6220016	11201449	13324011	12143660
3-Methylphenylacetic acid	C9H10O2	GJMPSRSMBJLKKB-UHFFFAOYSA-N	70.9	151.075	151.07524:656890 152.07859:81868 153.08195:147515	51.0237:1612 51.66675:521 53.00299:1519 53.03941:2243 54.63916:561 55.05501:672 55.84798:567 55.9352:1484 56.47795:634 60.64865:587 62.27582:796 63.02359:760 64.70911:655 65.03934:16246 66.07505:615 67.05466:1047 71.43484:684 72.68578:646 72.93773:3077 79.05473:2785 85.37408:633 90.78123:622 90.94814:2559 91.05466:12584 95.04957:3528 103.05446:1426 105.00358:1152 105.04508:905 105.06373:769 105.0…	7540772	7540772	6550409	4451826	4501504	4365602	4562218	3659334	3625884	4323509	4532863	4728688	5248461	5313460	9628210	9489703	8292223	4826308	8775938	4642426	9392865	5167488	6040388	9210281	7.62533e+06	4968507	7573711	9006501	8222414	8313060	3632056	5150709	4789320	4492752	4965698	4445530
3-Methylsulfinylpropyl isothiocyanate	C5H9NOS2	LELAOEBVZLPXAZ-UHFFFAOYSA-N	99.9	162.007	162.00693:2493117 163.01028:0 164.01364:2156602		11570609	9484375	10557368	8142450	8659432	8338665	10713803	10020731	9543095	10453983	8971708	8486566	9698099	11625691	11294860	9353020	9083298	6715902	10627841	11564702	8060842	10022950	8495612	9259281	8506107	11073725	9588816	8768984	6057492	7339035	10466029	4114430	10092806	9325769	8857523	8310800
3-Methylthiopropionic acid	C4H8O2S	CAOMCZAIALVUPA-UHFFFAOYSA-N	99.7	119.013	119.0135:848861 120.01685:8792763 121.02021:2148615		4986227	1804343	1128242	3600843	3341012	2059540	1528518	1826566	1273575	3165029	2034073	2107489	1669176	1816421	3563245	2491353	2341482	3404512	3232935	4653234	1899541	1035288	2847678	1941483	2464133	2413875	2613669	1517188	1509131	1636789	1892614	1715060	3008349	4463772	3221295	1798234
3-O-Sulfogalactosylceramide (d18:1/14:0)	C38H73NO11S	IDRDZZHQLBFQMN-RWJAGHKQSA-N	100	750.482	750.48199:703606 751.48534:0 752.4887:436627		293249	243588	271142	239056	401809	363750	307282	283317	473285	248822	400041	255823	315236	403115	379964	256854	458268	374465	287734	340054	253348	362402	233874	298138	302438	238409	325843	398774	278953	480338	425534	435854	459013	432491	279205	363867
3-O-Sulfogalactosylceramide (d18:1/18:1(9Z))	C42H79NO11S	NXJDPFSYOMFVES-DXRRQOOCSA-N	78.8	804.496	804.49554:1557499 805.49889:0 806.50225:1533011		430217	419217	673858	547484	581199	628229	556654	443006	790608	427475	605523	524047	599451	593845	719922	475216	521600	704290	584296	510807	523772	522871	449210	486040	543126	562037	476715	540482	482729	583242	720428	653132	626368	732899	572215	657995
3-O-Sulfogalactosylceramide (d18:1/20:0)	C44H85NO11S	AURCBSWGPREGRQ-MSXRKHCASA-N	99.7	836.588	836.58752:63614 837.59087:0 838.59423:0		69783	106054	58608	76024	36241	50197	31834	21736	56798	135121	52626	69987	25786	49330	88130	19632	34543	57049	263864	13389	46353	68020	73971	70995.5	102975	50857	70792	89204	154742	46154	146597	40791	87143	77087	36888	50840
3-O-Sulfogalactosylceramide (d18:1/22:0)	C46H89NO11S	UAKYQMHTPLVMJD-VXMMEDIRSA-N	64.3	862.561	862.5614:265322 863.56475:0 864.56811:216555		296313	280403	260400	292180	279078	494007	447792	404487	474513	406811	597404	417863	407572	474461	552366	296292	350862	490420	476403	488572	320241	399771	374647	387209	422201	368896	502372	449949	353982	499392	434754	438833	508317	418272	363185	443635
3-Oxo-4,6-choladienoic acid	C24H34O3	CREVIXFSUWYGRJ-IHMUCKAYSA-N	67.4	371.258	371.25766:1486156 372.26101:404073 373.26437:73595	53.37793:836 55.05504:4262 57.07067:1805 67.05495:4133 69.07064:2573 79.05485:3325 81.0705:5942 83.04974:1163 83.08627:1934 85.0651:2482 86.56354:920 91.05464:3115 93.07024:8065 95.08598:7488 99.04417:976 101.06003:1795 105.07011:7036 107.08562:5636 109.06514:1824 109.10149:4342 111.08072:2976 114.5084:980 117.07019:1377 119.08566:4177 121.06467:1924 121.10136:2368 123.08041:2533 129.07002:1522 1…	2601425	2601425	10824948	2408309	1319613	3415776	512421	4647204	6453514	249665	2928878	9026942	17568160	1768830	2626968	63504	1929858	29446802	976530	5391164	9371947	10976203	10233751	10397445	10315598	3846224	7866290	5242303	8760673	27536208	21387546	13582495	23771494	22350018	16743788	2417330
3-Oxoadipic acid	C6H8O5	RTGHRDFWYQHVFW-UHFFFAOYSA-N	67.7	158.986	158.98572:6094790 159.98907:216272 160.99243:777358		53764332	18857572	52929164	19843022	49915608	48925616	40188844	50725832	19253408	8554463	68309864	44144164	23278136	17707110	28868244	8690854	22311796	24884382	36684700	21149024	48263820	14085547	53773616	3.39296e+07	61333744	19006698	65812160	52546040	64249144	49374948	55268808	11061371	51845312	23984820	26525992	9980986
3-Oxodecanoic acid	C10H18O3	YXTHWTPUTHTODU-UHFFFAOYSA-N	99.7	185.114	185.1143:304933 186.11765:58250 187.12101:196166		1429463	591306	649798	474557	518227	1319001	1684245	1749789	772622	638520	437043	418817	2251016	1362394	816778	791406	925352	911403	611582	520451	1707095	394610	449433	422022	622607	1480925	1146583	544104	1121108	528672	1567344	915793	1498506	1221757	486976	356994
3-Oxododecanoic acid	C12H22O3	DZHSPYMHDVROSM-UHFFFAOYSA-N	100	213.148	213.14813:623983 214.15148:83067 215.15484:103427		3343580	4104474	4280958	4103509	4349383	2307202	4559252	3945464	5082392	3369229	5262536	4124345	586049	248684	545042	603236	758671	311732	4655136	2982633	3644204	3392530	3992428	3692479	6244240	2621767	4248505	3221142	3007904	5186394	611038	208968	475236	367644	330966	452249
3-Oxohexadecanoic acid	C16H30O3	ASICPMTWQSESKX-UHFFFAOYSA-N	100	271.226	271.2261:437890 272.22945:52273 273.23281:14001		4572560	1803972	1171442	1613216	728644	293156	1194705	2541103	900533	874422	1168944	604163	2178769	574570	1361457	1778884	1952247	1738463	2420031	2170258	880095	1028394	398676	713535	1266279	1547293	1433065	842614	1895124	1724824	1944351	1108672	944554	1107716	1113096	816395
3-Oxohexadecanoyl-CoA	C37H64N7O18P3S	NQMPLXPCRJOSHL-TZIIWEFPSA-N	63	1018.27	1018.26886:1153135 1019.27221:0 1020.27557:997570		375658	522539	599592	440866	566439	698330	631468	393952	710264	460885	524153	500803	508973	519369	531525	398287	511124	647505	577089	645781	492900	511003	461014	486008	543040	637137	523198	578219	509949	511311	501946	615656	597572	554013	603412	553044
3-Oxooctadecanoic acid	C18H34O3	YQGGUZWHNVQJMF-UHFFFAOYSA-N	100	299.257	299.25714:763284 300.26049:159652 301.26385:28285		7686973	6108126	4249414	1168078	1856602	777768	6728910	6722916	4512148	1447964	834067	367054	6977279	5931655	2186347	1257869	847003	839150	3024268	5298879	3526624	1175467	1000679	1088073	5477052	5022075	1958764	911660	1137174	696330	3677290	4808335	591221	2005886	237332	796560
3-Oxooctadecanoyl-CoA	C39H68N7O18P3S	LGOGWHDPDVAUNY-UHFFFAOYSA-N	97.7	1046.36	1046.35889:512899 1047.36224:0 1048.3656:628639		66937	48199	195612	123138	97163	169317	160007	185214	164960	150764	127321	144122	120923	172328	160811	56840	157296	151018	89391	131508	146770	123924	150934	137429	83951	100279	106166	173682	144551	133375	86499	106652	168721	189097	102273	145601
3-Oxooctanoic acid glycerides	C11H21O6	MGCDWHRMOGSFGG-UHFFFAOYSA-M	47.1	250.141	250.17737:21175224 251.18072:3337314 252.18408:201036	52.5107:10931 72.75838:12956 79.31735:12636 87.22281:12387 196.59543:15205 250.17708:40151	189414368	342653632	333112704	313409888	327155488	151879600	327364800	192287808	190418000	336793952	309260640	151793856	368819520	190771744	341430720	290236064	152671888	158982064	160147808	342642464	172707008	162990528	287728736	225359632	344846272	170294720	159391008	184491600	135065664	158922768	342110848	349402304	332485920	319297024	261912480	254155968
3-Oxotetradecanoic acid	C14H26O3	XLKOZYOVXNPWGT-UHFFFAOYSA-N	100	241.18	241.17955:537879 242.1829:66400 243.18626:40191		1390581	2447046	412435	579028	1728273	1393216	1456383	1402253	890742	1139326	2343504	2351076	607535	1087824	1212296	708990	847829	1869814	1825951	1884975	1033997	596249	768444	682346	1430752	2148660	611343	1318228	1431069	678527	530777	3720917	937921	446506	265459	770463
3-Oxotetradecanoyl-CoA	C35H60N7O18P3S	IQNFBGHLIVBNOU-QSGBVPJFSA-N	89.9	990.263	990.26251:295444 991.26586:0 992.26922:296294		187686	63214	131163	80057	176905	177485	67752	283157	287203	131367	279367	119392	166939	311378	307034	281692	147337	109983	62509	114610	139986	213757	97110	155434	188576	58631	184538	206851	132351	214753	325371	138733	230527	273185	197428	234335
3-Phenoxybenzoic acid	C13H10O3	NXTDJHZGHOFSQG-UHFFFAOYSA-N	99.8	213.059	213.05875:3433436 214.0621:396487 215.06546:2411690		11038445	11527559	5549310	10769635	10288282	9617129	7985528	9339332	5718230	13686038	11920840	9075245	4662520	5323118	2719628	5688468	5840396	7226168	13038602	10236739	9757752	10897854	9130625	1.00142e+07	13773510	10093953	9779745	12154301	8439157	15073589	5980994	3859536	4729784	8038226	5925883	5662140
3-Phenyl-4-pentenal	C11H12O	XQTAGXUFCZLHIQ-UHFFFAOYSA-N	62.5	159.082	159.09135:3023533 160.0947:739205 161.09806:322661	51.02372:2583 53.0394:2972 55.93518:32438 56.09381:2524 63.02381:3903 65.03916:5141 66.81789:1977 71.17278:2221 71.92989:11269 72.04527:3956 72.9377:35343 73.47663:2372 79.05463:4153 89.03919:21938 90.0468:12923 90.94807:11670 91.05456:9138 95.04953:7512 103.05449:11723 115.05434:38897 116.04948:3090 117.05734:53674 130.06494:32043 132.08089:8259 140.04938:3626 142.06425:4120 159.09064:3074	32673080	38172616	34397444	33100088	27643308	30527792	12695070	34686044	33933356	31613608	36554188	26574268	35481364	34659324	25683866	24581478	25118048	31576812	38679672	29631254	26769972	35797056	28281560	32039308	38097088	29781120	33572016	38129056	27855778	28573532	32816232	23234076	29198354	37833856	29878498	24154852
3-Pyridylacetic acid	C7H7NO2	WGNUNYPERJMVRM-UHFFFAOYSA-N	100	138.055	138.05479:1946843 139.05814:76690 140.0615:7408862		5177721	1922650	4361684	4682748	6922791	2850454	4584568	3778509	2884776	1839824	9050731	3092138	2753777	2632893	1561331	3015820	4862382	3010763	14928901	2557032	4439466	2792718	3860061	3.32639e+06	9567171	3001082	12029032	3472995	2995754	3102147	4760598	3124716	3869006	1288974	1711962	2489820
3-Succinoylpyridine	C9H9NO3	JGSUNMCABQUBOY-UHFFFAOYSA-N	100	180.065	180.06517:59598588 181.06852:6628505 182.07188:472684		397445216	467556032	214572096	484745088	339705920	285155808	378552288	327679488	210612848	472404160	255071792	426158432	337302016	258782080	293891776	346494496	396798976	403480128	281826752	372470272	404970592	399696320	331692064	365694192	277538240	389140032	237683520	358046880	406583456	337107488	346115232	391024096	342216992	297896320	321980768	486654624
3-Sulfinylpyruvic acid	C3H4O5S	JXYLQEMXCAAMOL-UHFFFAOYSA-N	74.7	152.947	152.94701:168600 153.95036:0 154.95372:869885		486778	307725	795076	758463	727068	720202	677671	502510	694051	544427	666389	665179	287966	158916	584232	371363	405179	1052032	373327	154707	438395	517770	416015	466892	342602	340203	610672	747967	632394	609422	393716	355194	85142	597991	467046	276686
3-Sulfodeoxycholic acid	C23H38O7S	WSBVSABEAXNERB-BKJSLFERSA-N	95.1	459.257	459.25687:258691 460.26022:33010 461.26358:0		993664	588983	563185	489270	421154	359468	745349	1064010	1545465	450190	504415	745680	807318	1065949	955774	668727	258621	284489	1193743	622389	588418	533098	861465	697282	828847	323740	596578	502543	639247	393230	1065655	244153	383301	587455	910816	488819
3-Sulfopyruvic acid	C3H4O6S	BUTHMSUEBYPMKJ-UHFFFAOYSA-N	82.1	166.934	166.93422:362924 167.93757:0 168.94093:0		19962	28550	1996.16	1996.16	25120	1996.16	1996.16	23095	29692	23127	1996.16	1996.16	27727	1996.16	95113	1996.16	1996.16	34915	45938	31946	1996.16	1996.16	1996.16	1996.16	37009	1996.16	1996.16	1996.16	26669	1996.16	23538	1996.16	24514	25843	1996.16	1996.16
3,3-Dimethylglutaric acid	C7H12O4	DUHQIGLHYXLKAE-UHFFFAOYSA-N	62.2	159.051	159.05098:8133478 160.05433:622485 161.05769:258837	53.00294:1502 53.03933:2392 55.05502:43988 55.93515:43456 55.93748:566 55.93799:1116 56.05024:14876 56.64123:1067 56.94305:1430 57.05345:2759 57.05808:18793 58.06587:15275 58.95396:3467 59.04986:2060 59.06925:9937 59.93098:927 63.72388:825 67.05479:1409 68.05805:2667 70.06579:7990 71.06298:1127 71.06893:3622 71.07301:1951 71.92989:14927 72.04504:4819 72.07729:1957 72.08136:23668 72.93772:39985 76…	68283560	68283560	74482944	42965508	78476136	56120800	56116156	65273772	65961588	46626972	71768528	64748748	50533668	37318028	43041348	26182116	45708072	34149472	37913388	69270560	64814804	67398184	71474400	55646360	63560380	73465824	62390136	58767868	70760056	54771636	79238360	43520484	34901108	39709256	47118632	41239548
3,4-Dihydroxybenzeneacetic acid	C8H8O4	CFFZDZCDUFSOFZ-UHFFFAOYSA-N	73.5	169.046	169.04562:1007526 170.04897:552835 171.05233:229802	52.28352:587 55.32343:553 59.67984:657 63.08657:534 65.98456:684 66.03085:597 67.75513:624 86.99325:1715 100.02459:950 105.00345:8267 117.96544:716 118.03486:3267 123.01393:10081 128.01924:985 146.02963:1562	7684926	7684926	11051475	7796853	12006838	7844096	5481121	13564191	9285051	9494584	7504435	9287311	6587539	7847734	10716007	6860832	8601639	10346976	12459038	10333179	6141093	7386640	10443123	7319604	8.88136e+06	9337064	6102104	8917509	10085917	7970261	19919876	8033647	5942476	12834447	6972402	9230112
3,4-Dihydroxybenzylamine	C7H9NO2	YFMPSMITLLBENU-UHFFFAOYSA-N	99.9	140.068	140.06802:740181 141.07137:0 142.07473:169541		2587360	2032019	2248529	2145461	2162806	2096150	1778858	1592064	2844047	2547858	2487749	1353489	3148080	3028896	2528794	2570509	2167691	2862164	2320560	2488327	1384610	2364605	1656512	2.01056e+06	1900017	2605258	2336884	2721924	1535444	1082233	2466973	2016111	2378783	3400734	2630491	2381143
3,4-Dihydroxymandelic acid	C8H8O5	RGHMISIYKIHAJW-UHFFFAOYSA-N	96.9	185.032	185.03194:1303378 186.03529:91752 187.03865:299898		3640210	1819730	1518915	2672946	2406743	1882780	2865128	2555474	2273158	2403710	3198837	1648905	1707659	2329474	2079521	2543746	2610306	2698174	2198314	1622903	1948912	2107857	1371702	1.73978e+06	2664978	1401558	2242598	2005860	1753737	2770630	2381139	1935262	2275609	2059818	1863082	1878388
3,4-Dihydroxyphenylvaleric acid	C11H14O4	KTDWBJGUMIZRHU-UHFFFAOYSA-N	99.9	211.094	211.0938:219787 212.09715:37081 213.10051:117405		249879	416539	813611	1715976	945750	1161098	669348	1256342	346364	952958	541546	683347	1275317	632561	1820372	478603	1732738	1662000	489940	788298	1788653	1862950	1213410	1538180	1928059	344180	236297	838007	1284862	1821020	486348	347941	987653	1978310	1219586	1055922
3,4-Dimethoxyphenylethylamine	C10H15NO2	ANOUKFYBOAKOIR-UHFFFAOYSA-N	99.1	182.111	182.11093:448308 183.11428:0 184.11764:0		1033814	681459	417410	998037	762379	474767	791937	822468	231084	920913	850412	652636	803799	513894	392766	327039	691663	568105	848083	1616162	1549198	1431489	410548	921018	896400	1001128	1611617	755225	485454	1250691	662459	1419721	876940	1347432	279052	811035
3,4,5-Trimethoxycinnamic acid	C12H14O5	YTFVRYKNXDADBI-SNAWJCMRSA-N	99.9	239.089	239.08875:2073311 240.0921:256871 241.09546:47115		28577072	6885995	21497546	29630734	37605424	21313042	37852304	22553562	20451556	28587786	40840940	39769272	28405050	37264052	21866418	39632768	39816984	22236718	22265378	28638266	40449512	40692660	23062192	31877426	19432450	38783368	24105162	41162660	29437486	22517246	37744760	39500976	17280942	41012692	37606916	30823090
3,5-Didecanoylpyridine	C25H41NO2	TWSXMOSHPGZBJE-UHFFFAOYSA-N	51.4	388.321	388.3414:743320 389.34475:179806 390.34811:12784	55.05499:5974 57.0705:3741 60.43616:861 67.05486:10910 69.0705:8261 71.08605:2754 79.05482:1943 81.07043:13283 83.08605:4946 85.1009:999 91.05461:1944 93.07001:2683 95.08597:14559 95.17018:980 95.60834:1012 97.06479:1965 97.10139:2581 105.07015:1533 107.08561:2839 109.10123:4897 111.08028:1137 119.08546:2283 121.10117:2833 123.1169:1211 133.10078:1548 137.13243:1175 141.12759:1045 186.29662:1069 …	7019832	6893498	5775570	4177970	2907290	1395365	6780306	6668666	3289681	2249746	2929914	2334469	7051042	6669448	5312028	3800289	2489790	1636233	6451580	6156418	4655020	3640151	1741540	2.69085e+06	6207848	5924607	4305506	1843312	1651463	980292	6117028	5816786	4353745	3130160	1127196	1230249
3,5-Diiodo-L-tyrosine	C9H9I2NO3	NYPYHUZRZVSYKL-ZETCQYMHSA-N	90.7	431.838	431.8378:44485 432.84115:0 433.84451:0		8070	62612	51511	10485	494.547	20409	17167	10792	20734	16589	494.547	8956	11575	34893	35913	9449	494.547	10301	100753	34521	61932	30162	26145	28153.5	54425	30221	111195	63961	11961	58408	73911	66477	108451	32554	494.547	14780
3,5-Diiodothyronine	C15H13I2NO4	ZHSOTLOTTDYIIK-UHFFFAOYSA-N	73.3	523.847	523.84674:39645 524.85009:0 525.85345:0		100792	19820	9016	37164	42759	21294	13257	75428	43801	8187	15807	22526	26400	13114	20166	46567	40158	57199	55340	71744	16820	20518	7682	14100	13477	4250	68241	15683	22423	11419	40719	49445	10362	22527	53771	28723
3,7-Dimethyluric acid	C7H8N4O3	HMLZLHKHNBLLJD-UHFFFAOYSA-N	62.7	197.089	197.08939:2088004 198.09274:300072 199.0961:244241	51.15645:1048 51.6474:964 51.87096:983 57.96047:1189 69.02953:1183 74.62399:1213 80.94846:3190 83.6442:1461 129.5482:1333 140.30266:1446 167.67821:1363 197.08957:2662	12830685	12830685	27085750	10486794	16392200	14426939	10976291	16004808	19864062	8289072	11858040	19130502	14391458	9164706	14686035	5759906	8463611	10395719	10501405	14299458	12938049	11825171	10761563	14829795	12795679	11383622	13491320	15898584	12977293	13889989	17369396	9188018	6210568	9624539	9429176	9134435
3'-AMP	C10H14N5O7P	LNQVTSROQXJCDD-KQYNXXCUSA-N	99.9	348.068	348.06808:112008 349.07143:27050 350.07479:0		1017014	628487	381233	102701	516299	322786	433737	598001	414619	199997	394738	1000309	88393	289267	283479	178102	111914	399465	362692	219046	589279	158024	748918	453471	282837	623104	397096	283423	486947	131701	378099	812397	308362	185331	183307	185121
3'-Ketolactose	C12H20O11	HKKHTABTHSUDBP-ILXILVFVSA-N	99.1	339.1	339.09988:76793 340.10323:0 341.10659:29260		60213	245350	189454	133709	239784	346324	160572	183930	165110	121610	210879	243102	81780	259965	64195	86645	128561	159499	173139	186094	274048	221926	469698	345812	213333	43731	88928	190713	178999	267498	221889	49087	251544	236469	271465	176813
3'-O-Methylguanosine	C11H15N5O5	UYARPHAXAJAZLU-KQYNXXCUSA-N	100	298.114	298.11401:306944 299.11736:0 300.12072:0		548742	90119	903220	1393779	1165973	955257	535799	21940	787404	1029910	1253978	1305774	799807	17514	858917	1937916	1007458	922657	547804	902494	947323	1211664	1171822	1191743	781326	987291	242563	502711	1009529	1212062	668494	1007960	944560	913013	742938	1195842
3'-Sialyllactosamine	C23H40N2O18	MKNNYTWMAUAKMA-FRLIKFETSA-N	92.7	633.254	633.25433:1681986 634.25768:618735 635.26104:146307		1075221	1268874	3562598	3640499	1243704	1759645	135119	765799	2604473	2034537	4067901	6138870	1109581	1522978	2125384	3704570	5628658	2052632	2358036	963331	1016373	3050930	4275596	3663263	448684	926848	2260128	2565559	3128827	5022983	1214107	7352757	7511817	1188843	2332170	11112911
3',5'-Diiodo-L-thyronine 4'-O-sulfate	C15H13I2NO7S	BVGCAAVTXFZYKS-CYBMUJFWSA-N	97.5	603.854	603.85413:430415 604.85748:336514 605.86084:0		1070328	833836	533845	803773	650597	699382	540266	897088	947881	187634	470797	626405	983236	890016	1038912	927896	1094163	713903	562916	509595	731993	797008	678392	737700	599617	605707	807286	886609	596036	630732	740568	939477	789971	954157	755934	480163
3a,4b,7a-Trihydroxy-5b-cholanoic acid	C24H40O5	AIHWGPJJINPTRP-VSASKLEVSA-N	95.3	409.279	409.27942:443065 410.28277:124385 411.28613:89705		1319345	684357	492743	849863	621493	863453	419327	580386	838678	1251532	586927	603016	651920	2361414	1188061	1762370	513975	315093	352582	773896	967600	923270	1057180	990225	511494	1279467	1542766	1710702	1230686	852693	1665464	895495	480104	783838	2703858	1817548
3a,7a,12a-Trihydroxy-5b-cholestanoic acid	C27H46O5	CNWPIIOQKZNXBB-WBYPBBSPSA-N	100	449.326	449.32568:4607624 450.32903:1403951 451.33239:138081		49512	56951	49672	13724	48922	42696	76212	19907	49507	36280	30582	88122	1699229	285849	4024760	996863	7002098	1597733	90055	38903	67958	123255	118042	120648	30016	67169	26615	88758	29490	90424	8909106	10987254	1019796	10654611	406526	56195892
3a,7b,12a-Trihydroxyoxocholanyl-Glycine	C26H43NO6	RFDAIACWWDREDC-FSQFRIRYSA-N	63	466.316	466.31564:68956904 467.31899:20298266 468.32235:3676921	51.05072:24993 55.05495:35246 57.43382:22955 62.51083:25826 74.85995:35000 76.03598:36356 76.03993:507762 79.05516:38046 81.07028:98479 82.5516:27147 83.4492:26882 85.06526:72696 89.71949:30034 91.05458:58305 93.07008:62608 94.42207:28575 95.0859:125868 97.10175:40846 105.07042:134784 107.08594:109531 109.10121:58540 109.4945:27328 109.50191:29669 116.926:26942 117.06957:38058 117.81306:39171 119…	459784384	459784384	90595536	800231104	210959696	170666752	626991360	580925888	268562688	133371088	414021216	348354688	1127319936	96658248	429070208	12613115	428155520	583093824	447761184	444038752	612038016	500526400	175021920	716654464	445838192	344782912	821372992	116190760	146487744	990702912	1139814656	314031424	100883656	106784272	245738432	753669184
3b-Hydroxy-5-cholenoic acid	C24H38O3	HIAJCGFYHIANNA-QIZZZRFXSA-N	65.2	373.273	373.27298:101193376 374.27633:28207410 375.27969:3948674	55.0549:249640 55.20804:66592 63.69754:83320 66.52049:71198 67.05503:191133 78.10049:84993 79.05476:172562 79.38564:78871 81.07055:497138 83.04963:130690 83.08604:188612 85.06531:220564 85.6124:77863 90.9646:108196 91.05469:147058 93.0703:336738 95.0859:485406 101.05994:109803 105.07022:665245 107.08566:506160 109.10178:220694 119.08574:599504 121.1006:195965 131.08546:466954 133.10065:474757 135…	696771968	696771968	369037472	695084672	248449856	510103072	146578368	576787264	479210144	245461920	499143840	513347200	1585540992	98467416	345336704	13433722	237090848	1105714176	181609920	891982656	1186564736	1626765312	554928640	822492032	688710336	831859648	1076118912	334255072	514416160	851339072	4218104832	891024704	516987264	670446272	779505152	415678560
3b,17a,21-Trihydroxypregnenone	C21H32O4	RJKJQHWLCLYSHD-DGFNXGTDSA-N	78.5	347.258	347.2576:263864 348.26095:83839 349.26431:220510		79821	180283	137463	224111	131461	129410	140223	67870	170717	220817	180855	201572	749707	896113	149826	474253	638739	561384	234896	139791	210287	144358	453462	298910	240149	61005	190633	229084	508026	99689	431091	450772	610226	1344816	1204966	294321
3beta,17alpha-Dihydroxy-5alpha-androstane	C19H32O2	CBMYJHIOYJEBSB-MFXFBURESA-N	98.2	291.243	291.24258:242124 292.24593:41110 293.24929:36578		1459936	725832	737798	715353	891884	923704	776692	691754	727004	716589	937353	837471	815703	682359	744239	1191616	837356	730682	812409	616965	919276	663083	827859	745471	815834	677710	741996	787295	1135999	808331	886398	942907	806732	1095280	811286	790676
3beta,7alpha-Dihydroxy-5-cholestenoate	C27H44O4	GYJSAWZGYQXRBS-GRJZKGIBSA-N	100	433.331	433.33069:203792 434.33404:32806 435.3374:129614		315291	1090491	497739	121367	714270	306461	411191	489087	544996	424010	351905	944576	41617	107753	184054	234531	104034	233628	229662	96928	588839	1652537	157236	904886	737081	120270	183868	321941	1646834	844164	333923	79582	161544	79205	158794	177806
4-(1-Guanidino)butyric acid	C5H11N3O2	TUHVEAJXIMEOSA-UHFFFAOYSA-N	68.3	144.078	144.10168:37828856 145.10503:3175746 146.10839:665639	53.03938:3298 55.01862:4564 55.05499:2782 56.05028:10861 56.96559:9263 57.03421:2171 57.05809:1550 58.02942:2311 58.06591:91639 60.04536:1242 68.05003:2591 70.0657:5516 71.95254:2336 72.08128:2074 82.06562:1940 84.08131:26161 84.45109:1364 85.02879:2342 90.08714:1258 98.0603:1914 102.05537:1881 141.06456:1279 144.10172:28045	472828128	325233952	738357376	476143264	121758696	104826320	428652256	602737472	462780928	311277920	158661680	223719200	155447984	126477544	113880352	105940656	71122568	41789020	128347464	180493824	243686368	172927968	333647712	253287840	117442248	262891504	184511552	218946832	241885072	104912856	77334072	124866440	132427800	69992816	81396280	68360040
4-(1,1,3,3-Tetramethylbutyl)-phenol	C14H22O	ISAVYTVYFVQUDY-UHFFFAOYSA-N	100	207.174	207.1739:336177 208.17725:59376 209.18061:0		968531	642170	733404	560072	673664	545625	452028	938343	1096170	385182	1001378	377601	480334	194397	547060	450341	565004	267574	310158	374895	807538	152545	401793	277169	231142	188956	397668	687542	664362	958672	1017517	868233	1155455	662047	726159	735595
4-(2-Amino-3-hydroxyphenyl)-2,4-dioxobutanoic acid	C10H9NO5	YCJNYHCCOXVYAF-UHFFFAOYSA-N	98.6	224.064	224.06377:97797 225.06712:26518 226.07048:271251		11319	138709	43793	27634	376978	67177	48084	43633	50635	80991	501977	149415	64106	57052	231183	61707	142116	162985	172004	118055	131489	63074	174677	118876	129331	143951	48149	39879	134296	236836	81193	101650	297024	439001	191357	306477
4-(2-Aminophenyl)-2,4-dioxobutanoic acid	C10H9NO4	CAOVWYZQMPNAFJ-UHFFFAOYSA-N	94.8	208.044	208.04402:201710 209.04737:45177 210.05073:0		810603	1263597	413170	360261	769754	304126	1000698	286221	248218	1251122	516343	1023616	482391	228585	485055	667722	383499	573113	590093	814550	914393	265136	719305	492220	1103308	1520902	299812	442465	831113	1206215	296498	893277	514288	318456	585199	587273
4-(Methylnitrosamino)-1-(3-pyridyl)-1-butanol glucuronide	C16H23N3O8	KNPUXTWHFSLCDT-BBYIEOQPSA-N	98.5	386.147	386.147:39818 387.15035:16071 388.15371:0		4987	44333	19559	26856	18196	24980	12320	11607	24073	41905	26715	65253	36249	31085	125179	9662	84797	79837	19152	108105	64290	51044	106484	78764	25689	70806	64940	51297	127252	124393	51945	34077	36144	65043	75308	105137
4-Aminobenzoic acid	C7H7NO2	ALYNCZNDIQEVRV-UHFFFAOYSA-N	65.5	136.04	136.04794:13871371 137.05129:729531 138.05465:88519	91.93331:7174 113.19308:7135	112443336	75226208	65000124	88860488	79747960	91558168	114182464	72525536	60135292	95289032	101268056	84587904	71672160	68069184	57830840	68705888	79524728	77989840	100382680	87839376	104837216	74196168	78021152	76108660	90591000	87508104	94970456	74867608	81022376	105573424	69061368	67608312	67139712	63757692	61099456	76923872
4-Aminobiphenyl	C12H11N	DMVOXQPQNTYEKQ-UHFFFAOYSA-N	100	170.096	170.0963:861632 171.09965:6236915 172.10301:517231		1296569	749321	5293228	499134	7280630	5382536	1158325	1448302	6095154	4271328	7651521	970090	1541287	2548490	3579101	1151899	7225238	2988309	8396023	6469506	7852072	4816219	2092549	3454384	7593484	7199106	6884113	1689650	1248822	6049798	6747482	5846665	6075606	2407250	5786760	4888743
4-Chloromethandienone	C20H27ClO2	AGUNEISBPXQOPA-XMUHMHRVSA-N	99.7	333.166	333.16644:393466 334.16979:65829 335.17315:79980		3290674	2818020	2197645	1018484	1371316	1194805	2814564	2435741	2021923	3182772	1550623	2391369	2845633	3460112	3022043	2377430	1558018	1270411	2457121	3013504	2960565	3157474	1441962	2299718	2634217	2468703	2703172	1985813	1031252	1277386	2877173	1508282	3170629	3302348	1883016	1482146
4-Ethyl-2-octylthiazole	C13H23NS	ZUKSKAIZUYAFJE-UHFFFAOYSA-N	52.7	226.162	226.17987:25392754 227.18322:3890972 228.18658:482044	54.04466:11319 55.01859:37353 55.05506:217866 57.07059:41271 67.05491:61880 69.03442:12167 69.07046:59801 71.05785:13457 72.08125:15892 75.02544:13715 79.05486:57112 81.07037:42388 83.08593:21768 91.05484:16127 93.07026:52766 95.08607:21716 109.84184:12318 180.17482:17500 226.17842:25157	204637904	180501312	196134000	177297856	197545696	192013952	186731648	181438688	174145328	189704688	194582304	206696512	182403440	187777776	174623456	195006752	192066608	186836912	193780448	191519536	199598928	182132784	193775152	187953968	187359840	195809728	177788048	179826016	196013344	206528432	188933472	177838960	176954736	188659744	195041632	186279552
4-Hexyl-2,5-dimethyloxazole	C11H19NO	HMYAUWMKFPILNN-UHFFFAOYSA-N	61.7	182.154	182.15381:696112 183.15716:111635 184.16052:51437	53.03933:1371 55.01858:1832 55.05498:4688 55.53208:594 55.94605:717 56.9656:881 57.93547:1496 58.95403:2556 65.03911:703 67.05495:6309 67.93557:1981 69.07038:807 69.15804:639 69.54102:581 70.0658:1675 79.05489:4427 81.07036:3027 84.08134:828 87.16437:685 91.05447:2175 93.06969:892 94.38673:776 95.04952:1188 95.08589:1065 96.08151:855 166.98541:1218 171.63953:740 182.15352:6424	7956276	8825429	5772676	3843521	3379524	7832295	7699545	5877518	5158700	4250194	5417548	7427400	7967858	9462053	7047217	8158228	3231109	2861500	7811367	4187724	7095348	6103765	5956200	6.02998e+06	6685596	3684802	6237668	7802416	6281282	6383126	7875346	3442397	8432553	5690508	5489881	7008178
4-Hydroxy-2-oxoglutaric acid	C5H6O6	WXSKVKPSMAHCSG-UHFFFAOYSA-N	90.3	160.987	160.98659:299382 161.98994:70375 162.9933:125283		674838	629340	426359	610876	1479247	561249	968276	855635	801194	1219175	605743	777588	835949	952638	1044352	435295	518513	450603	805766	594788	1511681	1219573	1167614	1.19359e+06	1484869	795957	1065544	481532	472154	850089	707848	539582	935513	514696	324245	586608
4-Hydroxy-5-(3',4'-dihydroxyphenyl)-valeric acid-O-glucuronide	C17H22O11	FZTBEBWSWJPSHQ-AHLSELSJSA-N	97.8	403.113	403.11301:862019 404.11636:177524 405.11972:27425		1246060	767072	2850250	1406862	2916925	3154173	1351102	1083745	3763741	1482742	3945164	1519882	335105	738539	819556	684892	4503864	784913	1971106	4216830	3375151	1921722	1839715	1.88072e+06	2085182	2470145	2469517	1570131	958396	3609470	1183869	2746144	2437324	1505951	2663224	568677
4-Hydroxy-5-(3',4'-dihydroxyphenyl)-valeric acid-O-methyl-O-glucuronide	C18H26O12	KRZPFELARLSRKT-UHFFFAOYSA-N	91.3	435.128	435.12836:228058 436.13171:52245 437.13507:0		96792	135869	223534	657893	1306710	532884	355345	108265	214258	742310	443980	328149	229363	21362	86452	97676	101511	41659	158817	370552	648095	455183	416577	435880	291554	332722	375330	387224	236856	334436	103580	7235	530109	229575	63665	6710
4-Hydroxy-5-(4'-hydroxyphenyl)-valeric acid-4'-O-sulphate	C11H14O7S	GIYMZAJHBZLOGR-UHFFFAOYSA-N	100	289.04	289.04022:933900 290.04357:68787 291.04693:17841		3052214	4521064	3784061	4400800	3026830	3668832	3954160	3815650	3795444	3673712	3407128	3810395	2876388	2884299	2595520	2959113	2436122	2735925	4002546	3783218	3775153	3779438	4064651	3.92204e+06	4098578	3986986	4068450	3857551	3871439	4227685	3183019	3650882	3866243	3055028	3058878	4625983
4-Hydroxy-5-(dihydroxyphenyl)-valeric acid-O-sulphate III	C11H14O8S	VVUTYASUIRQDDR-UHFFFAOYSA-N	99.5	307.043	307.04327:106169 308.04662:12685 309.04998:0		103.36	75521	61313	309928	5408	3263	3463	103936	555642	114643	19033	7124	2583	70645	182084	155929	182025	12733	206712	596465	43434	169364	69813	119588	62635	232789	434722	156093	76645	165246	16004	180514	28233	8138	58724	208214
4-Hydroxy-5-(phenyl)-valeric acid-O-glucuronide	C17H22O9	IMTGYVWDOAJQQP-UFZVYEDBSA-N	82	371.102	371.1022:195046 372.10555:225434 373.10891:0		620442	395655	389244	505516	365432	338669	505843	554823	369355	386887	522792	328540	372125	381264	340910	307773	461419	483287	500149	290714	403608	442987	291966	367476	426923	353984	306931	371482	322994	438468	385454	397792	310783	392392	336807	278519
4-Hydroxy-5-(phenyl)-valeric acid-O-sulphate	C11H14O6S	ZCVMPBGBUWWKNR-UHFFFAOYSA-N	97.7	275.048	275.04752:222006 276.05087:20037 277.05423:35932		194932	550439	764272	415218	1017910	1299897	161401	173723	465518	163447	250968	428663	175984	356987	166504	193343	203342	328907	387503	259913	366455	343835	1576213	960024	273320	371721	544305	249985	282482	189190	285142	223103	91575	138224	186762	625436
4-Hydroxy-L-glutamic acid	C5H9NO5	HBDWQSHEVMSFGY-UHFFFAOYSA-N	64.7	164.067	164.06677:877153 165.07012:197992 166.07348:132683	55.56649:604 55.93513:2609 56.94298:657 58.57971:628 58.99862:34367 59.93095:2242 64.94301:961 67.73898:630 72.9377:1969 77.00902:44472 80.19137:714 82.01457:1065 90.94833:951 95.01936:37646 100.02477:20027 108.95824:1300 116.96641:1620 117.96632:3460 118.03507:36323 122.96955:996 123.04018:1269 140.97975:1416 141.05052:1885	3982493	3982493	10383573	8134884	5823325	4549518	5561678	12606944	9089330	9418318	6877250	9247050	6415298	7531650	10352526	6754324	8300834	10072268	12467210	10166082	6097786	6075886	10527599	7259596	8.8936e+06	9826605	6152888	8935605	10503925	7710496	18676236	8164810	5785024	12026347	7462298	9359505
4-Hydroxybenzaldehyde	C7H6O2	RGHHSNMVTDWUBI-UHFFFAOYSA-N	86.1	121.029	121.02856:670451 122.03191:70774 123.03527:586181	50.49693:476 51.02365:877 53.00303:5114 65.03927:5415 121.02852:652	3622919	14498646	9671565	10746890	16767005	10859491	13209176	10747698	14307337	13333343	16079270	14001271	12237251	12411893	12266788	10076071	11951087	10123683	12906095	15232505	16232527	10405060	13269300	9838977	1.15541e+07	15603521	13831204	12516490	14420420	9074041	10715441	11392190	12372299	10721268	14960465	11637555
4-hydroxybenzoyl-CoA	C28H40N7O18P3S	LTVXPVBFJBTNIJ-MJEJKHSFSA-N	99.7	886.133	886.13306:42159 887.13641:0 888.13977:0		56509	65733	34338	130232	65368	132872	65695	65501	110535	109070	65578	133019	67118	80570	74515	27316	78487	104697	62544	56779	42021	106773	104685	105729	80803	44737	41381	158779	138401	58994	72399	82487	40502	115743	59650	59430
4-Hydroxycrotonic acid	C4H6O3	RMQJECWPWQIIPW-OWOJBTEDSA-N	77.5	100.989	100.98871:341308 101.99206:0 102.99542:0		820.679	820.679	820.679	820.679	820.679	8207	28005	16438	16249	10361	820.679	9711	29183	820.679	18060	820.679	820.679	820.679	820.679	12262	820.679	12761	820.679	6790.84	820.679	14169	13880	820.679	820.679	820.679	820.679	820.679	820.679	820.679	17170	820.679
4-Hydroxycyclohexylcarboxylic acid	C7H12O3	HCFRWBBJISAZNK-UHFFFAOYSA-N	100	143.073	143.07256:822393 144.07591:3596459 145.07927:435158		5854724	2932265	2809467	5229188	4483534	2099669	4220318	5425554	6748524	7299366	4600674	2509981	5360156	4852784	2157294	6243050	3000223	1826450	2580917	8070542	5647204	7846802	2696529	5.27167e+06	8755023	6811614	6562244	5921716	6627407	6030070	8606377	2936636	3081927	2085308	3461352	3072208
4-Hydroxydebrisoquine	C10H13N3O	AKFURXZANOMQBD-UHFFFAOYSA-N	70.8	190.086	190.08614:4337036 191.08949:509682 192.09285:14205	53.03934:5788 55.0187:21297 57.5735:1286 88.26491:1487 95.04951:12494 102.04668:2466 103.05466:36075 105.04509:4821 117.05761:4912 128.04979:3655 130.06517:125772 146.05963:2938 172.07552:2336	30736668	30736668	30931140	50343880	30013034	71087872	23993716	32269914	53972164	58771860	32079872	60030404	33085882	10081044	10353380	17930890	10528008	12018545	9087964	23440944	47625132	29497730	67149016	108615304	87882160	23668222	62899592	19685044	67333000	95416128	29632204	5343698	13995621	12022116	15502477	20550340
4-Hydroxynonenal	C9H16O2	JVJFIQYAHPMBBX-FNORWQNLSA-N	100	157.122	157.12184:717925 158.12519:200891 159.12855:0		1925334	2310152	4249922	1902589	1012845	3035407	846477	2138644	4659145	1777596	1047603	3265661	1899876	1999187	1811995	1908128	4288832	3391944	2875552	2731564	3144981	1065935	3058913	2062424	1640405	2627244	2355252	2509923	2037144	2674848	1669732	4178626	1657069	1084447	3352689	1738149
4-Hydroxyphenylacetylglutamic acid	C13H15NO6	CYRKYXZJUIBBJX-JTQLQIEISA-N	99.7	282.101	282.10092:68882 283.10427:24345 284.10763:25024		172476	418843	34824	166091	195913	278082	240729	284207	160824	215528	195304	218116	191396	431370	108452	73064	111302	132695	447749	267741	268550	312986	249078	281032	405088	135925	199750	208722	171074	193278	189916	154541	129089	117236	148576	127880
4-Hydroxyphthalide	C8H6O3	ZSCIMKFWMUXNBS-UHFFFAOYSA-N	67.2	149.024	149.02313:6450064 150.02648:499946 151.02984:0	53.00292:14425 58.30748:3836 62.5271:4202 63.7224:4043 64.29174:3777 65.03932:91527 91.60892:4033 105.04413:4053 110.92868:4775 119.8844:4980 121.02834:10883 149.02293:6398 149.38641:4483	71101624	30935956	59654480	43129528	40931288	37507184	48467544	113329976	69638904	116907272	80779680	102635848	59546352	107489976	73212112	23782752	66318284	98447096	73038624	50698376	62815964	27659778	42505876	35082827	30775410	66242292	69456872	42104220	65207752	35976136	62476044	68063664	30428978	41654988	102919160	41448092
4-Imidazolone-5-propionic acid	C6H8N2O3	HEXMLHKQVUFYME-UHFFFAOYSA-N	100	155.045	155.04483:875934 156.04818:317028 157.05154:1356681		3741004	4729812	4508899	4543571	3976746	3871056	4354078	4189754	3887412	3954483	3768293	4429350	3614494	3930886	2853216	3886296	3216935	3140140	3924972	3837774	4446900	4082306	4337091	4.2097e+06	4660145	4034592	3999405	4109860	4227138	4736595	3887800	3763190	3725952	3153936	3502972	4925858
4-Methoxycinnamic acid	C10H10O3	AFDXODALSZRGIH-QPJJXVBHSA-N	100	179.07	179.07031:396216 180.07366:73393 181.07702:69483		2545846	1387237	1741821	841489	1315518	1388173	3032325	1166594	737221	1312866	1603559	3337678	1853511	812568	470303	1076690	1616745	972539	902960	735228	1950643	1882346	913599	1.39797e+06	1277407	2394233	716857	1261903	1435915	2011485	2156560	1242779	2113897	1986151	2570800	575366
4-Methoxytyramine	C9H13NO2	WJXQFVMTIGJBFX-UHFFFAOYSA-N	97.5	166.099	166.09871:153514 167.10206:146113 168.10542:40103		221084	213368	451182	262708	353388	357537	301414	659046	583637	307091	594840	425068	407551	312547	511268	655711	476508	636146	337410	538118	588705	575425	490812	533118	616932	387962	512569	415157	487486	792843	451159	623898	423606	517666	474718	375134
4-Methyl-2-oxopentanoic acid	C6H10O3	BKAJNAXTPSGJCU-UHFFFAOYSA-N	62.1	129.056	129.05214:792974 130.05549:178807 131.05885:44743	55.93524:8332 56.96553:619 71.37775:540 71.92986:1325 81.00079:622 86.65686:593 88.95248:629 106.9631:621	6415745	2384186	4447222	5851519	1289031	3930096	3462865	6019616	6926334	4023606	1704706	4871643	1971070	1289309	1522027	4435555	2725852	6052582	4407774	3804982	926592	3620377	6146262	4.88332e+06	4520613	1075647	5009332	4921716	2291670	5184406	6832446	5807535	2439262	3453431	2783459	1999319
4-Methyl-2-pentyl-1,3-dioxolane	C9H18O2	GWMSIWCZZKMUQM-UHFFFAOYSA-N	34.9	157.123	157.08324:574020 158.08659:132817 159.08995:111232	52.72702:504 53.9398:1865 54.41951:498 55.05523:765 56.96548:2878 57.93558:5438 62.07483:613 62.54276:640 69.07911:568 70.94238:1094 71.13588:653 71.53284:699 73.68803:667 74.93156:1538 74.93826:1637 92.9483:1668 110.95895:837	5694966	2063343	5190181	3800443	8355680	4349060	3618588	2194677	4660549	3515474	3805984	4680809	6170348	4458113	4119512	4860266	5038018	1231600	4284274	5470978	4490246	920108	4348030	2634069	4002334	5395261	4736716	5471158	4214076	2359650	10729634	4613236	8132511	3732470	4420766	5043290
4-Methyldibenzothiophene	C13H10S	NICUQYHIOMMFGV-UHFFFAOYSA-N	57.3	199.058	199.0865:136474 200.08985:12246 201.09321:40149	53.03964:755 53.16852:726 53.85077:614 55.05506:10653 55.30561:642 65.16013:698 66.35964:651 72.04504:3507 74.09697:8806 78.33839:682 83.08605:1744 93.84051:691 97.00778:3401 106.66684:749 125.00269:744 133.38072:760 145.06468:1373 154.06506:2146 155.0605:846 155.63841:693 181.45125:720 199.08597:978	833305	462191	1457669	405110	1233647	1812275	824048	692123	1571466	1041432	704315	653918	282028	401153	349856	363895	1832776	456006	1401972	1762099	1304689	1195274	1054735	1.125e+06	1332533	1179830	1044405	920672	246163	1476013	642232	1376134	1134158	994566	1143749	220295
4-Nitrophenol	C6H5NO3	BTJIUGUIPKRLHP-UHFFFAOYSA-N	74.5	140.011	140.01059:3048495 141.01394:83185 142.0173:21851	62.96383:6392 63.94303:2366 64.97931:1439 70.7657:1407 70.79492:1308 74.85192:1200 76.09857:1321 80.97421:3762 81.86447:1280 98.98447:885638 100.98846:4394 111.80103:1290 116.96631:4283 116.99479:59794 140.01089:3904	37891	37891	98659	1900.44	62510	76987	135293	175741	28191	66059	56177	66259	81163	20747	100938	41753	20019	53812	29956	39106	19004	55557	115612	78958	97285	60630	69240	111188	80463	37027	49999	27617	27280	1900.44	28719	55409
4-Nitrophenyl sulfate	C6H5NO6S	JBGHTSSFSSUKLR-UHFFFAOYSA-N	99.8	217.979	217.97925:244503 218.9826:0 219.98596:0		309763	127252	600804	437955	749340	342645	480669	307783	435723	602566	529707	704632	439584	465127	806014	764459	355959	242650	278495	487614	283777	495250	711407	603328	406966	1232999	317569	452923	725109	344310	678862	475470	457670	722137	465354	375305
4-Oxo-9-cis-retinoyl-beta-glucuronide	C26H34O9	XEIKLAKHCVSUMR-CAHRZYSUSA-N	97.5	489.224	489.22433:264854 490.22768:62066 491.23104:15524		420693	538262	518377	270243	965068	440234	380578	272543	308889	465891	1028641	631687	269683	342539	209243	98321	902033	359110	444621	310082	493916	604332	1232638	918485	460171	396074	533566	492085	1055293	738907	334106	337596	459558	314155	471264	846047
4-oxo-Retinoic acid	C20H26O3	GGCUJPCCTQNTJF-FRCNGJHJSA-N	100	315.195	315.1947:208103 316.19805:0 317.20141:0		256317	194258	172980	183844	155901	133106	320089	414060	768383	361094	371379	349531	155385	376204	244933	232044	185357	148118	134448	228063	738956	179888	272871	226380	358538	152713	372281	189115	103366	586879	119398	361669	187896	71757	153814	875246
4-Oxoretinal	C20H26O2	ZORDCCAUKPDLPN-ZBSJWCJSSA-N	62.8	299.2	299.1998:730266 300.20315:157406 301.20651:36111	53.03894:821 55.05493:1129 56.72832:707 57.03424:721 62.66031:826 67.05486:2696 76.24265:887 79.05467:3101 81.07053:4951 83.74829:818 91.05467:3558 93.07017:3338 95.08572:3652 105.06995:7673 107.08555:2875 109.10081:943 117.06982:2403 119.08565:4071 128.06201:1012 129.06943:1473 131.08527:3455 133.10107:1669 143.08525:2631 145.10104:4013 147.11671:1084 155.08495:3100 156.09233:953 157.10083:3368 …	667445	667445	3035562	379148	1446104	17639394	132636	701610	515607	159030	1411449	15299121	9759928	924712	261665	1239714	1084656	8645633	951394	19352658	8908136	28690970	2194040	7453795	4.82392e+06	17363654	8825078	19467422	1425930	726967	6832160	1027560	3343043	6398794	1452338	544569
4-phenylbutanic acid-O-sulphate	C10H12O5S	QSAHCHSSSJBMMN-UHFFFAOYSA-N	100	245.048	245.048:942952 246.05135:105424 247.05471:0		2198174	1742670	2432608	4490201	2601046	5087126	1390979	5406529	2128024	3149596	2796052	2251582	2267238	1732742	1799444	1306566	4674709	1358890	2941443	1377567	3962419	1301802	1046766	1174284	3808137	2458949	2640034	3859201	1791478	917602	2455850	2391994	1218780	1511806	2132735	3382164
4-Phosphopantothenoylcysteine	C12H23N2O9PS	XQYALQVLCNHCFT-CBAPKCEASA-N	99.2	403.087	403.08719:1079733 404.09054:186248 405.0939:199685		7145718	5260774	2858603	9304414	7495372	6812975	7237834	6922802	5321373	9232985	6275314	8780786	3541371	5814388	6757822	4710858	8667588	8587693	6168483	4063098	4023312	8367676	7278064	7822870	6039818	3992484	5767572	7919648	8524545	7139800	7338963	4697468	4188104	3955560	7239117	9767186
4-Pyridoxic acid	C8H9NO4	HXACOUQIXZGNBF-UHFFFAOYSA-N	100	184.06	184.06021:486341 185.06356:95547 186.06692:130451		1075868	1787846	1615961	2444246	2013209	593620	1973692	1508723	807388	2152586	2728747	655918	552544	424867	662329	287576	1007023	325155	1860385	1310237	1664956	1831647	1367188	1.59942e+06	1860489	2028293	1409622	1086257	1025429	3891200	898080	1135577	1091413	355849	679884	688032
4-tert-Butylphenyl salicylate	C17H18O3	DBOSBRHMHBENLP-UHFFFAOYSA-N	60.1	269.118	269.13776:620099 270.14111:101160 271.14447:64775	53.03944:889 55.01854:1877 55.05493:3358 57.07038:890 65.34375:870 67.055:1420 69.03387:992 71.71011:858 79.05473:2929 81.07034:1507 91.05453:4874 93.0705:4085 95.04955:980 105.07033:4265 107.08578:4818 109.06455:3012 110.18652:794 119.08534:1439 121.10126:1917 122.07237:2079 123.0806:2937 128.06227:890 130.07733:728 131.08531:3025 133.10101:949 135.08049:3444 145.10069:2153 149.09589:11318 149.4…	5299594	4476430	5653496	4759609	6005056	6342203	5938436	4231988	6182274	4961750	6651200	4326106	1868102	3189480	2778846	3513747	6076671	2821492	7204292	4818780	4993754	4298396	3951048	4124722	6588466	4427031	6124463	4192096	4285982	4066217	3629851	5589486	5305865	3446924	5434024	2793948
4,4-Dimethyl-14a-formyl-5a-cholesta-8,24-dien-3b-ol	C30H48O2	PGGIMLIQOHYFIS-DHVLVQQASA-N	100	441.372	441.37213:144722 442.37548:57870 443.37884:27895		741416	521579	281063	579622	201553	171797	652457	696207	193675	522207	212274	335141	388488	590892	57910	184153	239309	379978	312944	443641	483365	595407	262166	428786	226718	278559	301139	507362	491086	647740	304383	198792	390021	671050	626712	114672
4,5-Dihydropiperlonguminine	C16H21NO3	CSGDXLXTJVRNEA-GQCTYLIASA-N	66.2	276.159	276.15903:2333727 277.16238:385743 278.16574:0	56.88462:952 57.04854:1155 57.07054:4094 59.28893:920 61.77811:962 66.03936:909 86.99622:1004 90.24989:1116 120.0804:1580 145.08806:1548 146.05977:5663 146.09586:3221 147.06741:1772 160.07541:2827 160.11147:3206 172.0753:4188 186.09106:17174 187.09871:4600 188.10664:3031 200.10623:1241 202.12273:12296 203.13:14759 208.67577:1422 220.09544:2358 246.11238:12606 260.12778:63225 261.13541:4249 276.15…	26704456	19945518	16512330	13510363	22273804	14722211	16154552	9290675	14253903	22748536	11238552	22438556	21825024	19916734	8348916	22174278	15950757	29670890	14546867	9041578	15565751	6365013	28492140	1.74286e+07	6211684	15936690	12667439	18844726	27132192	28061370	9610681	8720578	13056867	19219646	11970489	23615650
4,6-Dihydroxyquinoline	C9H7NO2	XFALURCRIGINGT-UHFFFAOYSA-N	100	162.055	162.05469:178152 163.05804:21541 164.0614:148836		585211	626310	576487	742969	311298	403768	186601	327859	579465	592181	631176	926358	82877	181805	88636	70375	91778	102531	279219	207422	332438	931921	703850	817886	316543	248537	472452	764411	450442	1057352	129268	122740	74291	56292	69361	184621
4,6-Dimethylnonanoic acid	C11H22O2	VZPIUNDOWLDCTC-UHFFFAOYSA-N	99.9	185.153	185.15308:2423933 186.15643:594980 187.15979:140252		21463558	19151050	11216363	11161483	24351502	18495614	15106153	12595808	10622587	24877660	11775989	4517641	13389317	28789222	13335294	11604618	12198099	4093734	25190432	14469038	11369210	10376736	11615556	10996146	9404415	15570041	24781254	4007292	12426870	24847570	31674764	15709669	10014318	13499607	12551818	15599766
4,8 dimethylnonanoyl carnitine	C18H35NO4	DDTDJDZHDFMZED-UHFFFAOYSA-N	99.9	328.248	328.2475:288484 329.25085:67035 330.25421:44863		114834	101673	209020	69036	12263	166090	135342	370570	128137	46833	67677	37432	152401	420127	435842	926186	292742	210617	96548	41542	224521	81645	215589	148617	133976	96075	128942	87089	306138	114214	647217	691900	678070	169041	680308	744268
4,8,5'-Trimethylpsoralen	C14H12O3	FMHHVULEAZTJMA-UHFFFAOYSA-N	56.1	227.071	227.08124:3033935 228.08459:458378 229.08795:59497	52.00149:735 52.13137:654 55.05501:1150 57.07046:955 95.04898:833 103.05449:2793 108.56189:783 117.05735:2951 117.06998:796 127.05443:1783 127.19575:756 128.04929:2251 130.06534:2273 145.06465:6835 146.05948:1922 153.05685:4745 154.06493:48813 155.05997:6170 179.06049:3530 179.62267:881 180.06779:3230 181.07568:18521 199.08638:14858 227.08032:5097	11562313	8545076	28518210	10760482	22264050	35556216	11648800	9269759	32219722	14596031	28439592	23358802	4950697	8397359	8230931	7539628	39755468	11448717	25861572	36795764	22387958	17902028	17652758	17777393	24424540	22714160	18504452	13886284	7541898	32306286	17436358	26178740	21271234	14781586	17631700	6247863
4a-Formyl-5a-cholesta-8,24-dien-3b-ol	C28H44O2	ZLQSSFNCEUGGJF-UHFFFAOYSA-N	100	413.34	413.34033:112830 414.34368:0 415.34704:0		261597	95791	75532	168592	46398	13999	287722	247818	33171	101490	133026	63287	193685	320144	64622	67197	75844	114615	244061	102319	160845	174653	107119	140886	104430	47051	105618	226389	213478	203462	51048	41137	165566	235656	161752	21904
4a-Methylzymosterol-4-carboxylic acid	C29H46O3	MYWAIWDQTCHPTH-IUGQOUSLSA-N	100	443.352	443.35193:90758 444.35528:30556 445.35864:0		75402	119160	32058	113098	23521	27437	67409	105610	8289	108857	45281	207288	17055	107108	45083	29036	43663	88583	23569	133800	27799	62210	457639	259924	67112	121448	20286	44177	354082	120200	43839	89261	67140	134521	164427	40172
4b-Hydroxystanozolol	C21H32N2O2	OCUSYXNRARMJHS-SUVJOWDWSA-N	98.2	345.263	345.26312:170914 346.26647:61206 347.26983:0		865914	469110	251096	107448	170289	941874	1029930	632373	428537	320742	316691	633213	27205	112367	12312	172901	57937	167017	511137	1199175	629730	758362	780683	769522	300121	688607	449001	322131	309604	181569	89306	9272	92646	205815	124356	47974
4E,15Z-Bilirubin Ixa	C33H36N4O6	BPYKTIZUTYGOLE-KDUUSRDASA-N	100	585.27	585.2702:634809 586.27355:237978 587.27691:54288		1475924	2014856	1409655	181697	646414	728020	2120094	2298426	1000235	379226	1155407	18195	1321132	1643011	1758339	197.944	2062198	829507	1774956	1400992	1666960	493646	1072942	783294	1826045	903193	2602519	693933	2453445	1566123	1619199	977490	1594960	1258374	1758578	3381511
5-(2'-Carboxyethyl)-4,6-Dihydroxypicolinate	C9H9NO6	PAKGMMKOUIXEKV-UHFFFAOYSA-N	98.5	226.045	226.04453:2172728 227.04788:244392 228.05124:0		8681617	7269584	9600928	9751131	7966822	10838062	6509656	9620103	9916373	5160556	10794998	8906284	12146834	9588238	9809881	9589381	8664814	9853453	9808935	9922090	8216652	8990789	6292262	7.64153e+06	10840934	10164360	9514465	10489265	6417330	5991037	10719321	9619471	6722965	11043637	9466531	7061643
5-(3',4'-dihydroxyphenyl)-gamma-valerolactone-3'-O-glucuronide	C18H22O10	RALBOGKBFZBDKY-UHFFFAOYSA-N	84.1	397.143	397.14343:448565 398.14678:0 399.15014:0		1743029	135998	91371	1200645	727773	1176921	1829228	76484	257140	1162718	808846	852490	38572	41679	25521	144421	61484	42487	1006077	409846	972104	494147	753500	623824	1107965	763816	685126	403023	303370	1639018	70124	188.769	30894	196782	86065	45447
5-(3',4',5'-Trihydroxyphenyl)-gamma-valerolactone-3'-O-glucuronide	C17H20O11	VQHXMQYHVVQQFP-CXWHQSFFSA-N	96.2	399.107	399.10712:127639 400.11047:27762 401.11383:0		152775	166658	121344	209093	315679	120281	399362	164799	47423	364995	212772	174469	100024	127358	71076	31597	141484	96993	193117	81552	261202	462697	53097	257897	298415	54973	390848	736818	34041	83450	119610	210521	219658	353933	137472	184811
5-(3',4',5'-trihydroxyphenyl)-gamma-valerolactone-O-methyl-5'-O-glucuronide	C18H22O11	KPVLDYMZFUPBJG-VHXBZSDJSA-N	87.2	413.135	413.13504:135634 414.13839:0 415.14175:0		405677	166968	173703	493361	104740	185847	177399	475835	257150	177887	240382	139637	169822	167422	58918	88214	148139	190258	507332	193528	46444	194141	43244	118692	497456	123337	158093	481148	46535	42493	163297	175555	47633	333446	155533	189734
5-(8-Pentadecenyl)-1,3-benzenediol	C21H34O2	TUGAUFMQYWZJAB-BQYQJAHWSA-N	54.6	317.249	317.20676:368446 318.21011:64038 319.21347:14008	52.32744:677 54.94679:798 55.05503:4984 57.03419:967 58.1275:881 58.98489:759 73.06539:3125 75.04472:1532 90.95625:852 97.0764:1769 101.42625:876 102.29665:737 103.03925:826 109.07638:7885 135.09183:3333 144.23109:1021 153.10204:17256 188.83466:1073 317.20755:2311	2823452	1711097	1821156	1676906	1876564	1721030	1786789	2096925	2255028	1784144	1708712	2510282	2550290	2389188	1933015	1866315	688944	1946097	1653336	2119496	1841916	552470	1903003	1.22774e+06	1533697	1641547	2010092	1750685	1979185	1936100	2486017	2103684	2067186	1936542	1807076	2042874
5-(Hydroxyphenyl)-gamma-valerolactone-O-sulphate	C11H12O6S	DPRDYFJWDRNYAZ-UHFFFAOYSA-N	100	271.029	271.02887:221515 272.03222:0 273.03558:9235		208622	318766	425486	419615	894444	332559	313867	321344	318159	353357	267613	366884	572720	139580	318559	317405	202734	179287	450789	262789	385731	402901	1742977	1072939	349466	296641	453112	533939	579419	336716	180237	129440	260815	188444	334799	515349
5-Acetamidovalerate	C7H13NO3	TZZSWAXSIGWXOS-UHFFFAOYSA-N	63	160.097	160.13271:39807584 161.13606:4003278 162.13942:581577	53.75668:7295 54.2263:6460 55.05501:85991 56.94293:14437 58.0658:32844 59.04982:22718 60.08147:26730 72.9378:18475 81.86509:6913 85.51205:6459 101.06041:9817 115.65391:7405 157.93306:7596	165200480	323516768	259059648	242284576	201089216	288680512	183332160	288827232	264030400	232450736	238575328	315019680	157925008	237115744	201286032	214302224	217463872	246527024	316312768	277022368	188925952	165184048	186537136	175860592	299801888	252596672	266550240	175705152	182134432	265779120	374452704	287890528	307897120	162682992	187506384	275433696
5-Acetylamino-6-amino-3-methyluracil	C7H10N4O3	POQOTWQIYYNXAT-UHFFFAOYSA-N	99.7	199.086	199.08641:268261 200.08976:36790 201.09312:49248		833305	462191	1457669	405110	1233647	1812275	824048	692123	1571466	1041432	704315	653918	282028	401153	349856	363895	1832776	456006	1401972	1762099	1304689	1195274	1054735	1.125e+06	1332533	1179830	1044405	920672	246163	1476013	642232	1376134	1134158	994566	1143749	220295
5-Acetylamino-6-formylamino-3-methyluracil	C8H10N4O4	RDZNZFGKEVDNPK-UHFFFAOYSA-N	100	227.079	227.07872:1483769 228.08207:182162 229.08543:21179		7272493	10673956	8408971	6896464	6570771	8007574	9267969	10943807	8506257	6911839	8677718	6686403	11664941	11340561	6626956	7028695	7357973	9595132	8323388	8380790	3487938	9371484	9356939	9.36421e+06	8369463	6911050	9932781	12178729	6435330	5388069	9093411	4588245	6794359	7102139	6841266	7700169
5-Amino-2-oxopentanoic acid	C5H9NO3	BWHGMFYTDQEALD-UHFFFAOYSA-N	60.2	132.081	132.08061:955319 133.08396:190739 134.08732:36971	50.0158:805 51.02374:4380 53.03925:1432 55.93269:691 55.93521:11181 57.93548:1088 59.93079:764 63.02359:839 65.03905:1176 66.04717:1097 68.03815:649 72.93376:1122 72.93769:15049 77.03883:760 89.03899:7259 90.04663:3730 90.90356:1445 90.94805:10298 91.53345:580 93.05798:815 95.04951:1877 95.53755:575 95.56774:598 97.00796:1069 103.05458:1016 104.05009:764 108.95834:8214 115.05432:1960 117.05745:36…	5324804	5324804	7599414	4609552	7835182	6045468	6213232	6040362	11902467	7078056	2676203	6707262	3427311	7861372	2760768	6587222	8928354	8561805	8345444	8367974	7434724	3933239	7242792	6870494	7056643	8667500	7464264	10787072	8664164	6610410	6790472	10959300	7117448	6950270	7305524	6933673
5-Aminoimidazole ribonucleotide	C8H14N3O7P	PDACUKOKVHBVHJ-XVFCMESISA-N	100	296.065	296.06519:226253 297.06854:0 298.0719:112562		543472	41092	35012	189252	192095	145755	283858	155090	23948	289061	215217	104807	28636	30292	39957	183350	1399.86	112394	164172	77217	256727	63828	164363	114096	126778	34917	270380	13999	89269	196266	53259	1399.86	27300	51768	88582	66227
5-Aminopentanamide	C5H12N2O	OTIAVLWNTIXJDO-UHFFFAOYSA-N	99	115.095	115.09483:211754 116.09818:89402 117.10154:88146		265537	902890	326362	466669	745585	897196	1110490	476883	231794	506481	590926	714880	493905	254565	696839	557531	388987	699106	683939	546287	738319	353838	242411	298124	918912	300292	460896	424385	397367	956068	550841	905751	863734	1242486	287143	476714
5-Aminopentanoic acid	C5H11NO2	JJMDCOVWQOJGCB-UHFFFAOYSA-N	84.7	118.086	118.08625:260673728 119.0896:16955152 120.09296:1714598	53.03923:145418 55.05244:103213 55.05497:976500 56.05029:684354 57.05806:737431 58.06588:198804 72.08138:436336 72.47624:72983 86.2633:90562 90.99229:91197	1354422272	1205486592	1306327552	1413937280	1074856064	1308708992	1186880256	1532737792	1413705984	1521681024	1482102912	975887744	1624365952	1642940672	1433270528	1512895360	1327182720	1562654592	1404503936	1545211520	1154825472	1434220416	1053566912	1243893664	1295184512	1458721280	1369409792	1637839744	1078244352	948787648	1515175168	1146035584	1374746624	1825949824	1534562944	1265259008
5-cis-8-cis-Tetradecadienoyl-CoA	C35H58N7O17P3S	MJBZUCVXTFUVFY-MURFETPASA-N	99.8	974.286	974.28613:1139142 975.28948:348872 976.29284:1017476		695040	619158	655369	625388	703904	842093	699544	678292	885621	542181	918324	548510	758627	814514	877270	679685	780946	891485	578677	869872	603847	738561	544446	641504	733418	697760	748915	655492	622358	723222	788120	898139	799860	720299	787735	729876
5-Dehydroavenasterol	C29H46O	XPRWWANUPMYKMF-UUHDPGOWSA-N	94.7	409.331	409.33112:454675 410.33447:180899 411.33783:167392		57876	42313	195766	160422	742740	617691	139987	4009.45	205323	122345	685843	1189262	112423	166731	309260	582458	655208	841327	160707	44249	208962	329156	1346012	837584	72506	40094	476891	1154348	751713	825861	96221	200193	256077	634539	292332	724027
5-Dehydroepisterol	C28H44O	ZEPNVCGPJXYABB-LOIOQLKMSA-N	99.9	395.33	395.32965:713838 396.333:315522 397.33636:215130		3170349	1582044	1275469	2241202	1718886	1459741	4075130	1802206	944637	2764372	642809	2644330	3264106	2548561	1371024	1403329	2179909	1771442	1601096	1493229	1889473	4966310	3662696	4314503	2073979	802991	1127125	4190046	2286316	2894853	1357180	599291	1005241	4504850	2920516	1311172
5-Dodecenoic acid	C12H22O2	IJBFSOLHRKELLR-BQYQJAHWSA-N	100	197.153	197.15317:310681 198.15652:175233 199.15988:693721		563892	2306115	1047781	995489	2625585	1481868	1573603	708028	1048703	1824674	489589	2636091	698071	1965685	2131838	758807	589446	1425910	359547	1789148	1268430	1707118	569245	1.13818e+06	1237704	1810729	1451623	572712	429915	1175373	1877635	1059065	493647	423625	591281	675307
5-Formiminotetrahydrofolic acid	C20H24N8O6	YCWUVLPMLLBDCU-UHFFFAOYSA-N	100	471.176	471.17593:141700 472.17928:45916 473.18264:0		26247	42605	164287	103406	71843	34719	211.396	18964	116030	105099	192631	133614	62928	47072	194520	130024	129286	76366	125189	80015	57398	146041	179256	162648	12328	42900	112828	82944	145260	54019	110507	469105	443439	112939	228344	834603
5-Hydroxy-7-(4-hydroxyphenyl)-1-phenyl-3-heptanone	C19H22O3	UNMNJFPAJOHXMT-UHFFFAOYSA-N	63.7	299.164	299.12729:1733257 300.13064:369097 301.134:62258	53.03936:1305 55.01859:935 55.05486:836 63.90661:754 72.70254:945 76.37072:816 79.05466:6324 91.05457:2141 95.04942:3030 98.59166:882 103.05428:2753 105.04482:1067 105.07002:12529 107.04205:2210 107.04929:43069 114.21427:874 117.06985:1846 121.06464:2056 123.03062:958 131.04872:1524 131.08502:1252 133.06445:14283 141.06918:894 145.06427:4293 152.35196:978 159.08037:1200 202.07626:1215 263.10623:2…	9686777	9130514	27849444	36089900	11140012	9553235	9505061	14354366	23288394	37791800	7952394	10987590	3996564	3490262	1621196	1477494	3221454	2322173	27566574	7591184	44047212	13444747	8334112	1.08894e+07	24676872	9279623	38901332	10378793	8485280	32621866	7264292	3731838	3843750	6564920	2080798	5538330
5-Hydroxy-L-tryptophan	C11H12N2O3	LDCYZAJDBXYCGN-UHFFFAOYSA-N	100	221.092	221.0916:272845 222.09495:0 223.09831:40443		664639	1525521	1478683	800772	725630	1269271	1014148	1443288	1041722	1038451	957457	735962	1768241	1634074	919075	641255	1153040	1846044	1023070	864992	1283250	1021759	577291	799525	961547	1059453	1483540	598827	861477	709419	962049	524591	707877	887831	571715	699484
5-Hydroxy-N-formylkynurenine	C11H12N2O5	LSTOUSIIVKMJBU-UHFFFAOYSA-N	99.7	251.063	251.06332:306807 252.06667:0 253.07003:0		830853	394631	199978	820423	479656	790172	870998	858372	716613	1200114	1318713	1149119	855621	622120	666045	765169	298474	1039523	526510	770350	330447	691925	1179700	935812	1395420	768947	344670	1208643	390309	1025143	610176	617088	547197	1598056	1154368	900559
5-Hydroxyindoleacetaldehyde	C10H9NO2	OBFAPCIUSYHFIE-UHFFFAOYSA-N	100	176.07	176.07024:423746 177.07359:106796 178.07695:163147		369558	799637	435155	146892	376187	81216	579371	1144290	314752	64572	927910	175567	1710792	3382498	1500248	1346356	2275867	2041740	206363	632316	514508	342258	176526	259392	98334	672949	258992	622411	460806	362420	809968	965068	3356379	1586684	2076894	1593753
5-Hydroxyindoleacetic acid	C10H9NO3	DUUGKQCEGZLZNO-UHFFFAOYSA-N	100	192.065	192.06525:250280 193.0686:21476 194.07196:265483		862133	1723866	526503	884834	1478952	981146	1059775	1008854	746558	926214	1163740	1304460	110461	342819	57020	60929	483254	273998	1063514	1413636	1577359	1360714	1556956	1458835	884614	1397909	1273896	928633	1139960	1314065	49556	165250	208868	243595	178233	116247
5-Hydroxykynurenamine	C9H12N2O2	JANBBPTXDKFOQR-UHFFFAOYSA-N	61.4	179.106	179.10652:908755 180.10987:108615 181.11323:114744	51.9407:767 53.03942:1135 54.37234:571 54.39183:547 55.9351:3397 55.99789:560 57.0707:3379 57.5501:604 63.02582:609 63.10272:651 65.03949:930 67.05495:1111 67.93555:1576 68.94328:1014 79.05486:2402 83.74942:748 91.05459:2047 95.04939:3137 96.00327:768 98.05961:697 103.05501:776 107.04938:1518 108.00316:1901 131.21553:687 132.95866:1437 135.01361:3331 135.14502:711 136.0215:3643 150.00069:802 150.…	10435743	10435743	11511749	11337674	10884857	5779010	6163258	12109017	12181966	6634370	11576893	11470182	11674547	6024443	6158644	11510338	6445598	5889527	7233703	10960864	11515206	5472790	7229514	5827295	6.5284e+06	6044855	10846406	9861184	11076219	11330781	12070689	6427622	5736460	10686822	11227160	12471813
5-Hydroxylysine	C6H14N2O3	YSMODUONRAFBET-UHNVWZDZSA-N	99.9	161.096	161.09576:424191 162.09911:75694 163.10247:446170		896237	796763	922526	2322386	1127585	731590	1463352	857593	1942800	1160384	3255979	2657211	1025710	964074	990234	1305247	1053267	563110	1697918	418714	1678587	2030086	957894	1493990	642280	1013826	768103	838918	980659	1374810	789083	1614121	843255	807831	559018	3861585
5-Hydroxymethyl-4-methyluracil	C6H8N2O3	XBAVGYMDOXCWQU-UHFFFAOYSA-N	54.9	155.046	155.04126:389985 156.04461:59828 157.04797:187314	53.00272:984 53.03942:741 55.01853:710 55.055:2948 55.93522:16986 56.96547:2421 57.68402:655 65.03932:841 65.90416:693 67.05492:903 67.93573:781 69.07056:1200 70.06576:3783 72.93781:62851 73.69799:621 79.05472:1158 82.06547:832 90.94816:39893 91.05423:1017 108.95853:30483 113.49857:738 113.96376:1911 114.09145:3177 126.96909:2785 131.97411:3298 148.88058:745	653541	2636324	3708948	2693703	2260907	3667361	2217298	5237756	3538170	3427507	1913347	2933565	642710	381685	864500	392362	764923	700765	2059093	3314018	4369926	2054486	2211612	2133049	2524222	2616517	1092271	624300	2680424	522133	455394	2798789	2043903	1327789	973980	2104598
5-Hydroxytryptophol	C10H11NO2	KQROHCSYOGBQGJ-UHFFFAOYSA-N	100	178.086	178.08578:240276 179.08913:277975 180.09249:154672		438820	486700	51052	148549	756024	224660	153065	531133	325595	138607	334676	577385	1343241	1193547	1174041	1235190	319450	1106445	354258	417238	198753	221100	364260	292680	285308	837825	402798	101458	160766	320549	1148952	902546	951934	852938	1205000	987846
5-Hydroxytryptophol glucuronide	C16H21NO7	MYNVMBICAGQOMG-LJIZCISZSA-N	100	340.138	340.13843:224972 341.14178:0 342.14514:0		67543	181066	232658	88276	300154	326413	23726	107.425	260083	20604	252956	65164	101811	107.425	74731	25922	392356	16681	293376	263091	89146	198325	94148	146236	546501	116968	190281	26737	13623	113331	781743	342856	435573	411139	107.425	34952
5-L-Glutamyl-taurine	C7H14N2O6S	WGXUDTHMEITUBO-YFKPBYRVSA-N	99.7	253.046	253.04619:49057 254.04954:0 255.0529:39131		138840	73649	70205	165248	56185	63618	64266	107078	45066	78313	132669	60392	87843	89686	103604	49752	57113	107813	112942	115833	42415	116964	38330	77647	93347	51731	93234	132161	58894	32861	99378	39167	80608	117005	67926	44273
5-Methoxydimethyltryptamine	C13H18N2O	ZSTKHSQDNIGFLM-UHFFFAOYSA-N	88.4	219.174	219.17401:347703 220.17736:43925 221.18072:45207		446513	670145	598494	1413516	1431741	2308174	591388	785500	883967	2329212	956238	657715	1810092	1897861	720957	986580	1397978	809229	579477	969928	626953	769411	1256096	1.01275e+06	696587	1395115	939278	1006659	1566483	381179	430340	1543082	2063834	727563	1378169	1964072
5-Methoxytryptophan	C12H14N2O3	KVNPSKDDJARYKK-JTQLQIEISA-N	100	233.092	233.09167:2876241 234.09502:410501 235.09838:45939		14516124	13145646	9279025	12336880	9538134	6694398	12539870	13317813	7736877	8950130	10581629	7902198	7451364	6483093	5115925	7379282	7609906	5826666	15742211	13496914	12877975	5139362	7100200	6119781	13779485	12951073	10531377	10800405	10192581	13326472	7890550	7532646	9020030	5040754	7852722	4853361
5-methyl-5(H)-cyclopentapyrazine	C8H8N2	WWUFRIQCZCLXPV-UHFFFAOYSA-N	60.5	131.061	131.0491:1037485 132.05245:277146 133.05581:121741	50.01414:746 50.01598:7882 50.11488:883 50.70889:765 51.02378:51149 53.03942:17159 55.01872:907 55.93517:9803 57.93552:7385 71.92982:2186 72.93775:17543 75.02347:1199 77.03915:13917 81.03407:1808 90.94825:6626 95.04954:36602 98.47001:817 99.94864:1177 102.04674:2959 103.03552:910 103.05456:10313 105.04505:7210 108.95841:4363 116.97225:1288 117.95878:1433 131.04913:1226	7646265	9048609	4825828	22773608	12430368	8920657	7389740	6041569	6320597	15108677	7569704	4720936	4979462	6255576	4108638	7481192	6592052	7628260	4510878	6629744	14566202	8528406	7692751	8.11058e+06	5708445	6549410	6370004	6004458	9833910	5732666	4526795	5185334	7966381	4022997	6994104	13044025
5-Methylcytidine	C10H15N3O5	ZAYHVCMSTBRABG-JXOAFFINSA-N	100	258.108	258.108:2753011 259.11135:336350 260.11471:0		8118834	7371547	6081581	9069526	8390777	9592405	6793190	7308682	6976990	9678821	10293388	8427724	5036401	6489866	4763558	8039238	8898905	7594752	9162932	11837680	10177313	6911557	6991491	6951524	8456594	10422079	9693533	8080026	6929474	11670342	6766106	6489146	6364810	6288034	5957477	5848593
5-Methyltetrahydrofolic acid	C20H25N7O6	ZNOVTXRBGFNYRX-ZGTCLIOFSA-N	99.2	460.2	460.20038:96801 461.20373:16351 462.20709:9075		177.301	177.301	177.301	2268	353729	2655	177.301	2220	2312	177.301	331393	113093	2521	177.301	177.301	177.301	112394	177.301	481658	106167	626535	14599	46830	30714.5	388826	143898	467720	3883	2126	55854	177.301	13207	93383	177.301	177.301	177.301
5-Methyltetrahydropteroylpentaglutamate	C40H53N11O18	WNRFVFOPCUPRFK-JPUKBXPDSA-N	98.4	976.373	976.37329:768153 977.37664:0 978.38:869241		107763	190131	253137	217223	174456	274150	156399	160602	268565	177108	228613	232680	172234	262023	200843	137221	236168	240736	198381	278719	169348	280203	163479	221841	202580	255108	203629	194139	145065	236530	120941	149090	196577	145184	182767	185354
5-Methylthioribose	C6H12O4S	OLVVOVIFTBSBBH-KVTDHHQDSA-N	100	181.053	181.05257:986558 182.05592:175483 183.05928:85050		2341438	3460282	2195128	628461	2816830	2879959	589282	3199702	2515004	2420678	2767240	1254862	3255531	3008262	2733980	3759522	3051350	3768515	3134248	3280749	2541968	2278346	1992114	2135230	3139284	2832068	3317085	1054405	3088338	3901959	3273346	3395564	2915640	3338252	2779240	4530260
5-Methylthioribulose 1-phosphate	C6H13O7PS	CNSJRYUMVMWNMC-RITPCOANSA-N	99.8	261.016	261.01633:212621 262.01968:20141 263.02304:0		430349	517117	3500	136481	508259	125657	398341	574384	20878	159519	172029	522981	520090	451203	659021	1810840	2119021	477746	292645	263143	117639	549606	161556	355581	212170	520832	290828	142091	474679	78483	800438	943741	374090	827779	1102249	2091233
5-Nonadecyl-1,3-benzenediol	C25H44O2	PUNOCEUUYUXUGR-UHFFFAOYSA-N	54.4	375.327	375.2886:767660 376.29195:206733 377.29531:18250	51.5291:876 55.05487:1363 62.85304:751 67.05489:2476 69.07049:1993 79.05473:1407 80.44544:1007 81.07024:4489 81.81885:879 86.90852:892 88.95238:839 89.84681:986 92.15197:939 93.07036:2882 95.0859:4991 105.07:3288 107.08575:3943 109.10149:3366 112.32318:988 119.08515:1788 121.10107:3220 131.12804:1105 133.10172:1453 135.11661:2948 145.10147:1242 147.1165:4183 149.13176:1594 161.13226:1967 204.8933…	2584123	3138134	6489788	536201	4450978	755407	4401318	1402559	2484222	1348173	5652318	11617836	633716	1697625	149310	415689	8097144	466484	5320591	10659163	19737836	4950189	5442593	5196391	3751089	9321857	3707063	4543903	3132115	49025588	5603110	7642910	8914828	9725342	1999811	3956440
5-Phenylvaleric acid	C11H14O2	BYHDDXPKOZIZRV-UHFFFAOYSA-N	100	179.107	179.10667:452102 180.11002:24753 181.11338:89249		1040637	1226244	1299295	1111232	755163	1859690	1651116	1681587	628039	2036597	1186020	1880152	2421765	779903	1414967	1296814	674991	3580746	650290	2229376	887995	730226	664049	697138	1212750	878296	1670647	2656154	1130811	1481366	3449644	827008	989067	1321706	988361	1190935
5-Phosphoribosylamine	C5H12NO7P	SKCBPEVYGOQGJN-TXICZTDVSA-N	99.9	228.03	228.02971:267230 229.03306:65357 230.03642:29575		1206900	1966935	844093	1198026	1432335	2527308	595142	1905901	992113	1448795	1384587	1206037	2072413	906602	687422	573254	2525471	1104566	1603376	442348	1913277	1327181	899370	1.11328e+06	1111781	1204083	1543407	2631700	2607739	519959	1421898	1205495	920231	953078	1221171	2633200
5-Taurinomethyl-2-thiouridine	C12H19N3O8S2	XMIFBEZRFMTGRL-NHSUTOTLSA-N	99.5	398.074	398.07358:104120 399.07693:40863 400.08029:0		363058	511546	98787	253073	101019	270508	231220	168962	225532	332315	155507	351669	189278	215991	324648	418796	426319	190522	221447	403916	393684	458299	196835	327567	326894	498689	83676	148199	228260	100874	300443	476783	458591	180447	446715	474407
5-Thymidylic acid	C10H15N2O8P	GYOZYWVXFNDGLU-XLPZGREQSA-N	95.6	321.034	321.03421:66259 322.03756:0 323.04092:0		166544	96788	90921	261443	49289	147705	158157	114337	171078	208733	169554	75490	128469	173476	126134	129571	111113	67880	190290	127910	32120	186437	77326	131882	216030	108395	146067	235333	102849	99666	160633	97229	91034	195242	146098	75849
5,10-Methenyltetrahydrofolic acid	C20H21N7O6	MEANFMOQMXYMCT-OLZOCXBDSA-N	80.3	454.181	454.18124:150065 455.18459:0 456.18795:0		348804	629749	389193	421763	388858	190044	180612	514656	401057	359968	446368	409116	459011	224655	331124	500899	337801	376787	225973	468979	491979	357599	419024	388312	430190	451445	434012	464276	494297	641424	309253	609870	694295	483952	193847	659445
5,6-Dihydroxyindole	C8H7NO2	SGNZYJXNUURYCH-UHFFFAOYSA-N	100	150.055	150.05481:295170 151.05816:170014 152.06152:213983		1412263	431093	1536982	1189683	1259880	1402846	1275935	975117	1876294	1049331	1573050	596117	146486	601258	497963	330464	833263	245480	566226	1111977	974861	1411954	582037	996996	1289477	1504953	1064632	1382183	1102168	1132048	360082	1013629	682113	798842	638317	585970
5,6-Dihydroxyprostaglandin F1a	C20H36O7	SAAOVBGAFHJPIF-NYNACFBQSA-N	61.6	389.268	389.26785:3232490 390.2712:885550 391.27456:216347	51.81684:957 55.05501:2453 61.53534:838 66.7097:775 66.79459:823 67.05496:2527 69.0703:1298 81.07045:2296 85.06512:1701 90.65115:1001 93.07029:3478 95.08587:3874 103.0229:991 105.07038:2351 107.08589:2186 109.10133:2423 119.08551:2875 121.10098:1922 123.08083:1320 130.36737:1000 131.08519:1709 133.10063:3156 143.08565:3112 145.10109:3740 157.10103:2705 159.11691:2003 163.11128:1695 169.10081:2785…	5600730	5600730	23505530	5132197	2743744	8102622	1079384	9958028	13863855	538473	6290348	20619156	38889876	3708112	5675628	290598	3920264	66075996	2429164	11704829	20386290	24112268	22816054	23755598	23285826	8146990	16947908	11348620	19837890	61040408	46942152	30267856	52158500	49194172	37373564	5850084
5,8-Tetradecadienoic acid	C14H24O2	HXHZGHRLVRFQDR-AVQMFFATSA-N	100	223.169	223.16885:250863 224.1722:22870 225.17556:75372		964432	1592183	1788008	924924	515554	1341853	1295229	1158297	1923177	875315	1533023	937429	336743	322150	234122	338922	206158	203515	1125684	1163912	1332782	1111464	940504	1025984	943415	1243486	1164590	1241021	1109585	1557973	346666	461980	256843	629770	432934	178735
5'-(3'-Methoxy-4'-hydroxyphenyl)-gamma-valerolactone	C12H14O4	GCIFEQYZDROELP-UHFFFAOYSA-N	100	223.096	223.0961:355753 224.09945:38217 225.10281:85756		1517716	2765047	1197568	1711962	1090466	863660	2593734	526736	531367	1568745	1849602	1168202	2006499	1911895	1561080	3004426	823043	1610632	3445406	1274312	3447003	530529	2723690	1.62711e+06	2022318	1819488	1291358	521885	930922	1048165	2307409	2017415	1747359	1508982	1650906	1462143
5'-Carboxy-alpha-chromanol	C19H28O4	QWPNLVBAEZJBMI-IMFVZPHKSA-N	99.9	319.193	319.19327:1061805 320.19662:0 321.19998:419478		188.441	61436	53038	188.441	188.441	87320	188.441	188.441	188.441	188.441	188.441	62110	72828	75930	188.441	77780	76275	88327	188.441	188.441	188.441	188.441	50038	25113.2	188.441	188.441	188.441	188.441	74478	181988	188.441	63596	188.441	31686	188.441	63058
5'-Carboxy-gamma-chromanol	C18H26O4	CNGKBUHOCIWLHJ-BBATYDOGSA-N	99.9	305.174	305.17404:1362288 306.17739:273507 307.18075:58880		375766	72809	69299	25016	396489	5404	948421	87522	107169	3654380	2385635	1309288	7011804	108941	5031268	35311	116269	152261	1250566	95386	331436	73882	55436	64659	7113	903321	736740	189257	11994	313848	14256284	1203693	3266098	122674	590216	328456
5'-Deoxyadenosine	C10H13N5O3	XGYIMTFOTBMPFP-KQYNXXCUSA-N	87	252.136	252.13553:284519 253.13888:118073 254.14224:181158		509687	1662153	563899	1768091	1544246	1566091	1472271	1511518	1933761	378875	1603655	1929776	1731171	468951	2092560	2622827	1856662	1919501	949614	845264	1931849	1646768	1455503	1.55114e+06	1741176	603122	633792	1794838	1355929	1794223	1596730	1897839	692590	1537748	607036	2254810
5'-Hydroxycotinine	C10H12N2O2	BBNHNZGTKSWIHD-SNVBAGLBSA-N	67.7	191.076	191.07634:6081612 192.07969:470296 193.08305:699901	52.82954:725 56.05014:1905 63.94293:828 67.0549:980 84.08132:4164 87.59305:790 116.96627:9629 124.61096:868 152.98706:900 191.07607:3558	75328624	75328624	53272180	56708396	43532364	45966144	54934984	26196312	76247712	55951412	79498608	64104528	41613260	35061476	58532704	57641904	51432820	30113988	63343320	84386512	61946360	19292222	61410404	42224900	51817652	72621448	53439588	60935388	80208432	47684624	15796693	32425516	32934536	46445480	73732016	39205724
5'-Methylthioadenosine	C11H15N5O3S	WUUGFSXJNOTRMR-IOSLPCCCSA-N	99.7	298.101	298.10068:243018 299.10403:0 300.10739:222901		196299	176492	309724	296848	500733	429100	378901	173719	352937	208773	778608	155289	135352	174487	254832	65034	973737	429007	368652	173085	117763	259927	75672	167800	215845	79889	226612	592626	144477	415833	171160	475343	198332	371852	196073	449046
5'-phosphoribosyl-a-N-formylglycineamidine	C8H16N3O8P	PMCOGCVKOAOZQM-UHFFFAOYSA-N	99.3	314.081	314.0809:98428 315.08425:43547 316.08761:0		475750	144804	543288	485545	460711	389958	568396	467937	293747	247528	122475	309759	301788	329131	329539	349823	386230	390815	386331	208934	462404	622608	250482	436545	307651	516126	682141	449858	299885	360376	716151	727604	420027	372217	731846	96263
5'-Phosphoribosyl-N-formylglycinamide	C8H15N2O9P	VDXLUNDMVKSKHO-XVFCMESISA-N	72.5	315.019	315.01868:422094 316.02203:43895 317.02539:33721		686065	505217	194076	32668	337687	362174	73768	978363	135171	509329	278537	602620	243756	325820	395340	500845	164774	261924	160884	637292	669406	99058	786286	442672	470512	215800	379113	297783	330027	728049	679759	133699	3456162	2487595	734428	996593
5a-Dihydrotestosterone sulfate	C19H30O5S	KYVPWJSGFKNNLD-ABEVXSGRSA-N	99.8	371.192	371.19199:194985 372.19534:32940 373.1987:0		465934	146786	452874	702114	122970	102154	554206	313396	529668	541520	94910	234512	37385	15342	19060	22347	4571	3555	172033	143165	179278	101590	430299	265944	133698	240804	64735	78947	164105	132056	31827	46139	42833	25286	24542	13204
5alpha-Androstan-3alpha,17beta-diol disulfate	C19H32O8S2	JHFAETDERBWUOO-KHOSGYARSA-N	99.4	453.166	453.1665:1790916 454.16985:463393 455.17321:121664		8306058	12280292	13223374	6612235	6952814	3965239	12134728	12654430	14111890	7295776	4292316	8847430	5650687	10908162	11698353	7442126	7512507	8142836	13063461	14673842	9173689	8522199	7419152	7.97068e+06	10101506	12032344	9239854	9941604	10206849	6741948	13449708	10769227	7864298	7401319	6936572	7998696
5b-Cholestane-3a,7a,12a,23R,25-pentol	C27H48O5	OXSBBBPDYVCAKC-DYGXNTOZSA-N	95.7	453.343	453.34268:135438 454.34603:34723 455.34939:0		923177	683532	682968	776516	699854	717017	773253	734411	681319	390807	708439	744946	969389	730484	702552	719381	870128	783925	771341	371401	762630	729752	711216	720484	439919	427569	341563	689610	669894	702974	752102	666513	709331	377981	667061	649939
5b-Cyprinol sulfate	C27H48O8S	KAOLEMQCYWHOJQ-UQACNIHJSA-N	98	531.31	531.30963:54476 532.31298:16423 533.31634:0		24852	5111	95873	5528	11787	18218	130547	15857	2221	6229	37918	51240	29868	96253	1687	266901	269447	19178	23988	54661	9721	31949	190896	111422	4680	21048	3281	8196	90400	11710	66779	40354	9338	211964	49755	80543
5b-Pregnanediol	C21H36	JWMFYGXQPXQEEM-UHFFFAOYSA-N	99.4	287.269	287.26889:91322 288.27224:54877 289.2756:18029		448204	458510	429247	415705	439090	449210	433099	245055	443492	442322	402605	455711	437587	262798	470076	403966	410192	394559	262313	441631	417668	473650	425258	449454	469432	443388	460114	410190	429146	441612	406426	415709	405101	469143	230805	391292
5C-aglycone	C16H16O4	ALLYVKRLOHDVKI-UHFFFAOYSA-N	99.4	271.092	271.09192:178180 272.09527:0 273.09863:0		240832	651746	398886	409691	482124	394768	505695	478507	265329	410089	331968	278086	419193	289077	241154	287104	419267	248232	585305	931089	516166	330287	258578	294432	578984	551983	528077	217437	379325	412771	333487	421277	469098	355871	295742	326815
6-Demethylgriseofulvin	C16H15ClO6	SYNGDIBHUPXIQA-UHFFFAOYSA-N	99.9	339.065	339.06464:550451 340.06799:53236 341.07135:106963		1925519	1330196	1986455	1678630	992862	1015618	2223007	2175456	2241510	1267606	2986788	1367922	295568	918113	303354	367976	604322	581846	960417	1047821	1166949	521466	1110575	816020	2497946	496215	1590438	2223240	883829	1952196	585548	256965	500692	362600	937650	484066
6-Hydroxy-5-methoxyindole glucuronide	C15H17NO8	NECCHCPFFUXUOB-DKBOKBLXSA-N	100	340.102	340.10236:628810 341.10571:84660 342.10907:0		2299890	2487094	1173709	2900602	1427331	1488290	1992187	1819424	742090	1832645	386102	1299314	131347	87674	362851	51924	670169	409333	1591125	745709	753366	1224756	795730	1010243	1184639	862747	1134509	924424	1265954	4188408	757218	1015137	375640	709440	183754	471435
6-Hydroxydaidzein	C15H10O5	GYLUFQJZYAJQDI-UHFFFAOYSA-N	70.1	269.046	269.07401:2398178 270.07736:281904 271.08072:0	80.61554:1932 91.40626:1790 122.84327:2089 137.04556:4472 247.88768:2297 269.07422:7742	9090433	13218208	9917952	14015443	7989442	8880754	10580344	11653545	13348096	11587380	9862509	9898316	7839954	8686477	7537858	9397229	7193084	7425858	12236595	15942581	11514117	11465351	11783391	11624371	11744293	14422537	14456777	11937799	12370981	13185812	8077641	8926715	8843816	9041516	8680781	11918132
6-Hydroxynicotinic acid	C6H5NO3	BLHCMGRVFXRYRN-UHFFFAOYSA-N	80.7	137.987	137.98692:62448 138.99027:112867 139.99363:447143		109051	37056	180095	68319	73174	93777	144388	93453	87971	148280	74544	105991	86634	164777	159183	207593	130068	98210	200002	60065	90189	124986	108934	116960	83421	106366	46810	193817	55863	50270	128725	86996	72786	97196	71532	102798
6-Methylnicotinamide	C8H10N2O	GOIWNSRZUNIIRY-UHFFFAOYSA-N	98.1	151.096	151.0963:281145 152.09965:43965 153.10301:0		989938	293811	412369	676147	616230	476490	489855	383121	811757	265342	417933	692178	535674	264387	204071	518531	359129	307197	192549	610617	284753	230267	258403	244335	414438	581792	364968	450702	419879	439459	306298	438590	787448	423142	450192	682504
6-Phosphogluconic acid	C6H13O10P	BIRSGZKFKXLSJQ-SQOUGZDYSA-N	91.8	277.011	277.01123:88875 278.01458:22668 279.01794:0		389721	706888	115687	511374	63834	181659	317212	635075	165325	478215	234995	284384	317298	137776	153207	254450	268406	486968	132261	319059	457920	549452	327618	438535	58439	222780	96985	314319	450001	209737	449900	228449	186556	129808	428374	435701
6-Succinoaminopurine	C9H9N5O3	PQBHLXAMWLYHTB-UHFFFAOYSA-N	95.1	234.079	234.07909:217791 235.08244:27716 236.0858:0		23131	72.4441	18562	34025	8406	4561	45052	19004	51112	44604	7133	4088	1028235	286440	793382	839236	503543	1251234	43796	44925	100301	15803	12587	14195	72.4441	23649	13397	4627	18638	213966	1828071	734356	1862892	305181	586726	258043
6-Sulfatoxymelatonin	C13H16N2O6S	QQEILXDLZRLTME-UHFFFAOYSA-N	97.2	327.078	327.07758:137948 328.08093:0 329.08429:0		479361	273110	378373	174738	180727	292584	224545	396477	241888	199628	417085	293207	357059	267665	399765	311552	168690	235908	207121	323262	209895	314678	214884	264781	974043	345274	185114	538864	158649	103559	197853	406824	250488	178870	265704	507154
6,9,12,15,18,21-Tetracosahexaenoic acid	C24H36O2	YHGJECVSSKXFCJ-UHFFFAOYSA-N	100	357.278	357.27832:1048612 358.28167:266135 359.28503:44349		2823685	1574381	8381297	1022105	1809024	829494	6068302	1459439	917340	819831	4552412	2512812	126963	216348	185667	1062180	317933	150590	2373942	5059566	8649201	1576197	1910207	1743202	2698640	3131906	1853381	3260352	822571	10569135	319178	2627602	2048556	2356129	319532	584816
7 alpha-Hydroxy-3-oxo-4-cholestenoate	C27H42O4	SATGKQGFUDXGAX-MYWFJNCASA-N	100	429.3	429.29962:2476693 430.30297:654411 431.30633:162393		8262	18005	15535	14094	612.795	7420	29651	9046	612.795	8359	6825	8366	373342	16333	353084	393914	1056232	154131	7683	612.795	6675	61046	7482	34264	8674	6128	7874	7765	8648	17752	5339610	2186901	204794	6199582	13638	17558090
7 alpha,26-Dihydroxy-4-cholesten-3-one	C27H44O3	KVJVJJWIEXCECB-JZGXDVPNSA-N	66.6	415.277	415.2767:237821 416.28005:0 417.28341:0		1147536	250599	398051	243197	468189	541966	472834	460831	401622	459899	474688	466236	589527	634333	475556	456782	569593	454757	522011	433875	514065	559780	218271	389026	317264	550619	350887	308868	615768	500459	566256	577743	408434	455006	539325	522908
7-Ethyl-3,6-dihydro-1,4-dimethylazulene	C14H18	IYOUDNRQMJGGQI-UHFFFAOYSA-N	66	185.134	185.11462:10244320 186.11797:1040024 187.12133:328840	59.38123:4569 75.24598:4503 76.99619:5970 95.82162:4833 100.20844:4482 145.42438:4954 169.72823:5330 185.11444:7653	179136400	88732736	76596072	161817728	154783072	168713168	158991712	162350816	182808576	167104320	176396848	163660576	105719592	165325424	181031824	168646768	163189648	190380976	162233088	88244760	95866960	167045472	169184512	168114992	149072800	162267536	164725184	91298824	166020432	167135968	181694416	175742848	165011200	68870032	173778112	173717856
7-Hydroxy-6-methyl-8-ribityl lumazine	C12H16N4O7	COXMGTTXHPRZBO-BBVRLYRLSA-N	99.5	327.1	327.09961:639909 328.10296:0 329.10632:239640		969326	2368892	1015383	1202428	619196	1549213	1893931	1506956	742828	328997	785806	817637	4061566	2254242	695735	3004620	999357	1086673	1816619	2086269	957589	1419445	584078	1.00176e+06	1082704	1156643	788970	1585956	968398	1567292	4138491	1557892	1376594	1124345	1275426	1323118
7-Hydroxyoctanoic acid	C8H16O3	OFCMTSZRXXFMBQ-UHFFFAOYSA-N	64.2	159.113	159.1124:739771 160.11575:546954 161.11911:418534	53.03942:1125 55.05502:8056 55.23606:800 55.93515:48825 56.69211:988 56.94289:2458 57.05792:2580 58.95399:1168 59.0609:1257 59.93081:1673 63.90054:777 66.61963:878 71.22297:755 71.92986:13666 72.04491:3581 72.08125:3738 72.93773:49865 76.92859:1083 76.93294:1110 78.80007:836 83.05479:815 89.93988:1056 90.94807:22196 97.00779:905 97.60851:795 108.9584:12084 116.96622:3393 125.9609:2797 126.46706:1…	5257082	5257082	5432285	5318884	5796614	8506120	8140156	4101253	5985242	3673408	8513355	5361776	6020601	6189930	5462415	6193560	6897241	9869312	11393817	5402704	7179444	5856117	7911660	9385540	8648600	5393084	7162861	7233830	9793058	8946579	8571123	5623435	5259828	6476212	10418971	9013961
7-Ketodeoxycholic acid	C24H38O5	RHCPKKNRWFXMAT-RRWYKFPJSA-N	100	407.279	407.27902:213864 408.28237:82683 409.28573:71260		29160	146323	41746	29159	109260	13624	149767	126945	8167	26992	310404	198639	35309	60927	6302	29732	1869009	7410	198426	375938	249825	354778	260757	307768	42829	131196	37786	330052	1140396	236112	301951	1195954	1016251	673349	100527	1733467
7-Methyladenine	C6H7N5	HCGHYQLFMPXSDU-UHFFFAOYSA-N	96.9	148.075	148.07541:266738 149.07876:282274 150.08212:32963		913536	853732	1142013	1141320	636867	1306593	1323455	909990	425960	939857	921316	1907148	153727	279360	223482	75173	290532	219359	1748124	1149377	1565100	618253	769127	693690	1026753	879635	1433468	623042	1090428	1198815	280122	804295	586594	135986	218354	450333
7-Methyluric acid	C6H6N4O3	YHNNPKUFPWLTOP-UHFFFAOYSA-N	99.7	181.033	181.03276:5092216 182.03611:1896715 183.03947:207338		23851068	28542738	18548370	29700378	21226546	22623360	26991944	24478152	18892786	26079690	24712320	22459606	13376649	15679746	9734341	15349804	13206142	15113888	27193014	24525150	23795352	26825574	22535006	24680290	28115382	24426782	22268366	27093732	21298744	31589644	16261043	13115850	15342713	17851358	15518752	15856661
7-Methylxanthine	C6H6N4O2	PFWLFWPASULGAN-UHFFFAOYSA-N	54.1	167.056	167.01236:72085576 168.01571:5047552 169.01907:1338254	52.476:43545 56.96555:7512446 57.93555:64868 59.90529:40011 71.95249:1462822 84.96014:3035334 89.96255:56474 102.97054:511114 116.97203:61660 120.98109:157011 137.09032:54728	527998304	547160832	530355232	485539648	468170720	447339296	571165056	564677568	512791840	476065568	475665856	420581408	548348736	545857664	532332448	464324064	453911744	421615744	554619776	538663872	470052160	468121184	432872416	450496800	561565568	529141952	488500448	463735520	431023616	415547328	556081536	502401760	495702208	433297760	428068064	385469984
7,8-Dihydropteroic acid	C14H14N6O3	WBFYVDCHGVNRBH-UHFFFAOYSA-N	100	313.106	313.10641:199486 314.10976:26240 315.11312:14064		399502	679207	638725	1344455	1307116	1075616	624946	1169285	1324768	715448	768734	541541	1048203	1207169	1366850	1372925	568148	877702	1168630	1355952	851490	537012	657227	597120	780506	771535	1331495	1287560	684284	570847	1136207	1289466	721024	1337664	550862	889018
7'-Carboxy-alpha-tocotrienol	C21H30O4	UZOSSXSASNQFOI-FAKWYAOSSA-N	93.7	347.204	347.20361:83309 348.20696:17203 349.21032:45290		38274	155164	45010	78933	112349	94734	74741	76774	42014	55203	293409	44439	28164	44562	19547	100226	28042	25513	245389	214825	218594	192161	115087	153624	174453	266328	237025	120450	47127	123351	67945	141790	65392	125180	25649	32917
7'-Carboxy-gamma-tocotrienol	C20H28O4	NECINJBBPZOJSN-QARGNGGGSA-N	100	333.206	333.20554:799344 334.20889:156215 335.21225:191927		159343	111593	60192	80400	1280459	43709	140953	114324	65663	113993	1675408	645681	82353	130432	60912	416287	2136520	64742	1426475	1027695	6391430	408521	905702	657112	1930320	1008544	3763557	211373	88776	1147288	116822	133561	1521914	165394	92607	161488
7a,12a-Dihydroxy-3-oxo-4-cholenoic acid	C24H36O5	ZZUMXQCSMJCDDC-DFQOQHGMSA-N	100	405.263	405.26297:159708 406.26632:39654 407.26968:19557		377015	234674	741753	305422	286370	129729	304394	492267	214706	314046	257643	499004	92559	472051	99507	280478	187783	508033	125756	543860	571248	282202	586242	434222	296607	154582	308754	278870	443105	1238896	222431	75487	83444	66155	325540	122395
7b-Hydroxy-3-oxo-5b-cholanoic acid	C25H38O4	UZRRNRRCPZZPNY-ZECRIGHZSA-N	99.5	403.279	403.27921:399893 404.28256:46420 405.28592:49423		1024238	656123	584896	734723	552086	380475	432385	348435	436152	1038906	185436	1321342	930839	1248871	987380	199090	822617	360129	591102	360042	761620	344685	1057904	701294	423644	401864	923233	429723	811748	460471	1369404	833642	294602	329682	541170	426011
8-Chloroxanthine	C5H3ClN4O2	OZPCWWUKRLUQSS-UHFFFAOYSA-N	99.5	184.992	184.9922:194206 185.99555:0 186.99891:159749		930423	562380	378951	463727	736982	936921	656184	360912	527145	692099	443105	303700	394030	494856	758322	284287	718798	752423	689730	956945	609597	780901	749175	765038	917087	694647	197828	839674	521209	509380	459955	580276	411974	405716	265788	410912
8-Hydroxyadenine	C5H5N5O	RGKBRPAAQSHTED-UHFFFAOYSA-N	100	152.057	152.05659:2440036 153.05994:915393 154.0633:142572		14363709	9925521	6857235	14371819	8718497	8140577	10000349	12696724	11887279	12726672	10991966	8685188	9887870	11480017	10210155	9996600	10846894	11556892	13724324	12325397	7441990	9099489	9603501	9351495	12920078	12381012	10604957	9794641	7935375	8824534	11918204	10596722	9637026	10712452	11481576	10327850
8-Hydroxyguanosine	C10H13N5O6	FPGSEBKFEJEOSA-UMMCILCDSA-N	94.1	300.111	300.1113:79989 301.11465:26314 302.11801:21600		181156	273513	164419	325209	344339	174473	193147	164663	87170	183855	344465	408432	64703	442678	87334	144845	340310	312934	207873	136625	194457	289656	280482	285069	494230	114038	172635	219513	144520	125054	196646	174973	209892	413985	230264	271248
8-Oxo-dGMP	C10H14N5O8P	AQIVLFLYHYFRKU-DSDZBIDZSA-N	99.9	364.063	364.06314:254168 365.06649:44918 366.06985:18298		232566	545270	1179258	905455	2688092	1370954	494339	605455	1256140	1850703	1688363	874702	338970	51444	58237	162489	292976	176990	570134	416309	1496720	854762	1472724	1163743	1153701	452837	1205674	228505	495599	732915	170931	22270	311857	203709	44144	39951
8,11,14,17-Eicosatetraenoic acid	C20H32O2	HQPCSDADVLFHHO-GFRMADBLSA-N	100	305.247	305.24701:687832 306.25036:419583 307.25372:99411		1485495	2277303	1215307	674374	527820	577207	445694	3241284	439419	918880	682321	887993	2491524	4075896	1340063	1021831	1093713	889886	1478166	3090464	634724	1014570	1113372	1063971	1528305	2734138	409012	934834	2870816	7446330	944924	2502575	1066271	3791009	2530447	753576
8,15-DiHETE	C20H32O4	NNPWRKSGORGTIM-RCDCWWQHSA-N	85.3	337.209	337.20908:1835820 338.21243:177211 339.21579:0		3256804	967906	1976926	6149394	49143	19858	3886478	3503492	2115139	3779588	217126	478412	1699981	1088752	1353379	2110579	154557	72526	397473	1628089	827534	3354985	1711370	2.53318e+06	129973	1755033	892143	4848921	703268	151859	300948	1272173	1129510	2739209	956396	208176
8E,12Z-octadecadienoic acid	C18H32O2	FVIFMUSFIUXENC-JFEAUALZSA-N	100	281.247	281.24731:538215 282.25066:669221 283.25402:310863		1744818	1485451	893433	1274482	897120	855770	2281467	582555	1624471	819194	782390	1152253	1913075	2255008	764281	2159808	1500213	5087792	425186	917658	1666191	713463	1002230	857846	1191208	1028565	1146040	802004	1007089	668197	4127702	376913	347997	3320080	686068	621827
9-Acetoxyfukinanolide	C17H24O4	ZZZDGYZKGIPSPD-UHFFFAOYSA-N	59.1	291.16	291.19489:1455722 292.19824:307447 293.2016:133871	55.05516:993 55.29791:895 57.07064:7317 58.06215:776 59.42298:740 65.54559:769 69.07034:938 81.07032:1158 87.40136:873 91.05407:977 109.06522:907 142.73788:855 159.08008:1203 175.07658:1513 189.12811:1106 191.10603:4496 202.09901:1414 203.10648:14837 205.15829:953 217.12195:8827 217.15877:2079 218.13036:1031 219.13872:6188 233.15311:42661 249.18431:47763 259.39355:1009 291.19431:8300	23002298	17189200	14158074	5988754	18948982	12284399	14252696	8953631	12262662	19726672	5676875	19214438	18639570	17285310	12903821	18729006	8116190	24727674	12570717	7440254	13154703	12198463	24226100	1.82123e+07	11660744	13993409	10359448	16100667	23015450	23454030	17122594	14835065	11873541	10958299	11363148	9620637
9,10-Dihydro-2,3,5,7-Phenanthrenetetrol	C14H12O4	NIGUICNPKCJLJQ-UHFFFAOYSA-N	60.8	245.081	245.07654:583392 246.07989:0 247.08325:293799	50.59721:2230 51.86923:2298 58.06321:4560 58.06593:75713 59.07372:20825 60.08156:32183 63.76391:2372 70.029:3389 70.0658:208734 71.65296:2670 84.0814:4833 85.05274:4452 88.07592:2984 100.0761:20669 114.0549:16499 120.04621:3411 140.07024:3109 145.21147:2865 194.31854:2849 245.14931:41664	2510747	2413555	2244442	2124793	2780678	2499520	2950632	1905727	3127496	1912017	2910578	2725265	1106702	1417314	1273246	1390339	1178426	1451320	2388588	2468464	2566681	3060989	3485384	3.27319e+06	2961480	2602343	2257653	3044514	2178112	3352500	1201180	1008249	1385370	1859348	598883	1510527
9,10-Epoxyoctadecanoic acid	C18H34O4	ITTPZDMHCNGAGQ-DLBZAZTESA-N	70.1	315.253	315.25229:697446 316.25564:192452 317.259:126379	55.05489:3565 57.07059:2627 62.69086:676 63.12416:756 66.22943:831 67.05491:2671 69.07044:3013 69.15732:949 79.05496:1051 81.07032:3291 82.37703:842 83.08592:1454 93.07043:1213 95.08583:2005 97.07585:1060 97.10148:1304 101.75066:901 107.08578:1575 219.1736:1502 272.73419:1199	3224121	2745512	1186889	1849064	657595	1083226	2315849	1462044	3369770	2060873	512242	1597406	5280805	3810518	3083182	2033208	1979798	2112593	4557654	4509140	1377627	2648419	1351582	2e+06	1803218	2043584	2371990	2418090	2172784	7061161	1495922	11759339	7292375	2997046	2094090	2791667
9,12-Hexadecadienoylcarnitine	C23H41NO4	AHZCIODFJPNPKS-XBDLETADSA-N	81.6	394.328	394.32819:532043 395.33154:122449 396.3349:0		653617	873694	1246982	2305385	1669258	1357495	691003	696830	2731490	1925334	918929	581131	797872	811558	1652900	1639214	702722	2381545	1083077	971982	1808670	2151738	983324	1567531	605869	647352	2503049	2884182	993317	1510593	991505	996915	1772084	2602646	3082255	776867
9,12,13-TriHOME	C18H34O5	MDIUMSLCYIJBQC-MVFSOIOZSA-N	100	331.248	331.2475:72878 332.25085:52605 333.25421:49189		198717	292685	252007	221625	284104	120581	412578	182066	101090	143850	86986	39439	208587	289288	40474	76248	127196	281411	198843	446759	188527	116874	91132	104003	232230	277716	86820	113351	95131	309856	89026	100886	120402	116602	253735	152710
9'-Carboxy-alpha-tocotrienol	C24H34O4	MEZYOZBFEXYIKB-ASKDMKCJSA-N	100	387.252	387.25229:1045519 388.25564:295759 389.259:35414		1671039	898414	1080727	913647	938305	1172194	1789700	1839328	460361	1288910	1382214	2958120	591055	2305839	41311	2492303	2204300	2284859	2332460	3869969	2574983	514450	2488126	1501288	1709599	3230869	546956	906239	3135118	8201662	2156834	870884	955644	2011386	3254376	1740910
9'-Carboxy-gamma-chromanol	C23H36O4	ODQOKHVJIYTOQE-VBURHUQHSA-N	99.9	375.257	375.25662:1219958 376.25997:0 377.26333:528014		38956	3895.63	1139029	822726	1048686	1083524	3895.63	1041978	1660904	2005686	630816	1866303	58196	1627870	1331512	1836352	932260	1797402	3962210	1881813	1658883	1488686	1940703	1.71469e+06	1605862	1631207	643326	1479004	1157790	1228031	3114964	1443117	1396848	398006	1052110	982794
9'-Carboxy-gamma-tocotrienol	C23H32O4	QSRURDPJEKTSFH-ODPFLYRHSA-N	99.7	371.227	371.22696:728482 372.23031:117186 373.23367:17452		4753331	2899211	2511942	2863967	2551681	3357881	2970253	3065073	2797855	3027767	3045087	2828698	3186640	3699315	3180527	3266808	3121885	3067698	3215438	2814681	2647603	3296940	2949015	3.12298e+06	2408717	3108358	2577395	3283052	3590231	3174726	3732960	3219312	2854845	2481710	2889659	3380406
A-Ketoglutaric acid oxime	C5H7NO5	RSXBEVMDACDZRB-ZZXKWVIFSA-N	57.6	162.04	162.04976:1357058 163.05311:312499 164.05647:0	53.03931:803 55.05499:2226 56.05023:11068 56.96557:1672 57.93537:1102 58.06576:2737 58.99569:1239 60.08152:1435 65.0392:943 68.05006:1143 70.02923:741 70.0656:1438 72.58851:818 75.38369:763 79.05477:1014 81.07037:1146 84.04473:1340 91.36377:761 95.04906:873 98.09684:1076 103.84581:808 107.12698:848 115.96983:2291 116.60277:952 142.05199:814 161.28195:849	7688284	6949382	11044438	8555647	8887730	10334590	7855952	8793756	9628937	9106051	9656261	6028851	9792812	9520473	9836111	8452868	10692924	10598561	8507512	8552308	6964226	8775822	9068594	8922208	8744565	8317463	9054635	9327483	8624611	8570244	8668549	8515971	9797697	10526109	9012208	9994155
Acetylsalicylic acid	C9H8O4	BSYNRYMUTXBXSQ-UHFFFAOYSA-N	44.2	181.049	181.01393:8868196 182.01728:1689816 183.02064:3149809	51.88189:2653 56.96289:5386 56.96556:69292 56.96844:3910 57.93553:1062354 62.71005:3247 72.0631:2894 75.94627:4660 98.96187:4265 103.08743:3512 114.8839:3352 116.9719:131898 138.62572:2970 139.98828:8392 148.83543:3687 148.96129:22579 158.55879:3323 160.32443:3862 180.11147:3466	49116240	70777432	75942856	73299296	72164592	73237208	70274896	68504528	72756264	73420056	73426312	72786376	68226472	69306072	61473640	72728408	76447632	71401768	73914376	75803480	66616612	28994066	73722208	51358137	72771232	20273274	68994992	23564682	21020172	71754824	69036320	73815112	74017496	75658176	73465464	70055312
Adenine	C5H5N5	GFFGJBXGBJISGV-UHFFFAOYSA-N	72.1	136.073	136.07312:20022826 137.07647:1052253 138.07983:334888	51.02364:724 55.28851:745 65.03934:8349 68.97993:962 71.45939:619 91.05447:1098 93.05766:1139 109.01089:3395 136.02136:2809	45704172	45704172	153605856	123756800	93832936	164295760	117076920	138859552	149216240	98249216	103771360	43312004	130862328	305682816	159061472	125650560	273019648	144273760	214829712	44070756	184148896	254899776	241289200	106910216	174099708	172121824	138934576	118023448	134024832	118856936	54466728	144573392	141530176	267297344	218820304	137518352
Adenosine	C10H13N5O4	OIRDTQYFTABQOQ-KQYNXXCUSA-N	100	268.103	268.10342:2227766 269.10677:2583496 270.11013:165969		307150	245466	527912	735244	843930	699950	569914	723387	2857126	71962	412999	891846	712601	643649	896567	890941	744296	657917	1326092	8662248	827991	501586	352241	426914	1811584	4541312	1749866	659815	468793	292423	390698	1249495	1582317	281405	178540	406639
Adipamide	C6H12N2O2	GVNWZKBFMFUVNX-UHFFFAOYSA-N	100	143.081	143.08112:1434656 144.08447:15318551 145.08783:1198089		6205746	4639174	835008	2090530	2937187	2355727	7397776	1521462	1338834	1893876	3451900	1979847	5834492	1126388	793020	809515	3155293	1638000	1508157	4174119	2445350	947805	6253286	3.60055e+06	1273013	4223697	2856783	1758027	5504814	1514848	692560	3404218	2416554	732619	2154020	139563
Adipate semialdehyde	C6H10O3	PNPPVRALIYXJBW-UHFFFAOYSA-N	99.8	129.052	129.0522:924450 130.05555:163572 131.05891:0	55.93524:11965 71.92999:1549 73.98623:548 85.22806:640 103.06508:678 107.80072:600	5179000	5179000	7084630	5440524	2294909	3985404	3673948	5556599	2072648	3258012	7996550	5107393	4617515	3979233	1771308	2217639	5282680	2515480	4942514	3268252	5706396	6154336	2746577	5016555	3881566	6516524	5693969	3889234	3207938	5409488	1782968	4286633	6514431	5575665	2549258	2419207
AICAR	C9H15N4O8P	NOTGFIUVDGNKRI-UUOKFMHZSA-N	99.2	339.076	339.07642:610128 340.07977:86412 341.08313:0		1882666	2538745	1287977	2682253	1634853	1770170	2028935	2180147	1316487	2341734	1976248	1771827	813070	966329	407452	1119218	734039	765670	2370395	2052613	2121138	2261375	1667672	1.96452e+06	2534521	2013467	1850456	2249352	1657003	3006313	1082416	701483	765251	1119977	890861	734127
Alanyl-Histidine	C9H14N4O3	XZWXFWBHYRFLEF-UHFFFAOYSA-N	100	227.113	227.1134:2036866 228.11675:249773 229.12011:61064		13420017	21039000	10332163	11500115	7121255	7599786	10952604	20553288	10795229	9916216	14022711	4749624	2600456	5196552	1901772	1840169	2379085	2382262	12345968	2646150	11928129	5466196	3381442	4423819	18701772	4391952	7746367	5229069	10377545	10344829	2933892	3082692	3005315	2306130	3364764	2564234
Alanylalanine	C6H12N2O3	DEFJQIDDEAULHB-IMJSIDKUSA-N	100	161.092	161.0919:671383 162.09525:1259149 163.09861:262033		3147350	3816144	1150496	4186525	3324056	3386626	4084586	3235028	2494518	3907508	3349690	1458956	1418426	1349560	274113	448962	1489948	180061	3800246	1580885	2118664	2841116	2174442	2507779	3529381	3328136	1664446	3253272	3471911	2577309	3186838	853484	1332079	2451674	1029308	1660335
Alanylasparagine	C7H13N3O4	CCUAQNUWXLYFRA-IMJSIDKUSA-N	100	202.082	202.08206:713090 203.08541:3809308 204.08877:660022		2366542	3130958	679679	1178733	2918817	1739234	994758	3528499	1442531	3137450	3518167	2729090	2078684	1671210	2084740	774586	2052006	2470726	2489886	3004048	2809730	1473060	3136962	2305011	2987966	2610277	2624779	3481130	1736205	3681386	2620753	1935784	4602977	4170441	2552414	3373772
Alanylcysteine	C6H12N2O3S	JQDFGZKKXBEANU-IMJSIDKUSA-N	99.5	191.055	191.05479:191601 192.05814:17158 193.0615:0		584666	1049742	730152	681836	455621	630860	721804	896495	480661	595649	712280	534458	730239	743137	415124	778463	738853	615839	686890	477914	571995	729517	645664	687590	730564	715835	720276	915447	625504	853859	705189	587319	786696	961449	642309	770628
Aldosterone 18-glucuronide	C27H36O11	OMRIQCUHVVBJKI-GYUQYEOYSA-N	97.4	537.244	537.24445:99807 538.2478:24547 539.25116:0		272190	154602	158380	588911	225645	99631	55480	74689	244837	488933	184264	244252	129302	114209	419364	286911	200513	132227	260403	121840	200095	314629	283447	299038	138891	353733	542546	294855	232090	223853	129024	81574	163927	205988	217441	146618
Aldrin	C12H8Cl6	QBYJBZPUGVGKQQ-SJJAEHHWSA-N	99.9	362.881	362.88126:159628 363.88461:0 364.88797:169166		544560	435993	602836	376893	700886	412001	573376	348924	265310	625713	711771	512969	475454	162953	215998	346535	463176	448554	373546	1027129	615173	267952	625390	446671	471376	576261	606145	678328	423422	787516	581630	612393	332538	544073	429412	262775
All-trans-13,14-dihydroretinol	C20H32O	OVBOQVAIYMSUDT-HRYGCDPOSA-N	99.6	289.248	289.24792:471171 290.25127:32334 291.25463:0		1775610	2430984	2249205	2650416	2468853	2657701	2880264	2946685	2133984	2347518	2694492	3044948	2689822	3108828	1968846	2627713	2830344	2601956	3217506	1678647	2837069	2349010	2719358	2534184	3071037	2619797	2046756	2210026	1519936	1563036	2327728	2132594	2242332	2541929	2662462	2473763
all-trans-18-Hydroxyretinoic acid	C20H28O3	XSJOIRFEYHJNAW-FCKHSPHMSA-N	100	317.211	317.21051:226311 318.21386:33125 319.21722:53939		180016	455134	478340	618014	589147	393952	214265	395391	292903	479213	1205223	260540	77202	121369	153594	63851	33715	24585	1304724	1031925	534016	538375	210051	374213	733148	791127	333876	512577	198231	187535	106773	83077	88784	62260	27880	8840
All-trans-heptaprenyl diphosphate	C35H60O7P2	LSJLEXWXRKTZAJ-YUIIPXGZSA-N	88	655.414	655.41394:621267 656.41729:0 657.42065:0		1079111	1046638	1667223	1123077	982212	1069062	609244	908989	1036862	827349	1060078	715523	535758	1325368	275571	563669	1271070	843897	839728	732075	731883	1720214	667937	1.19408e+06	930583	2130211	733194	900350	706842	647030	971342	633305	1443901	908824	1138084	667070
Allantoic acid	C4H8N4O4	NUCLJNSWZCHRKL-UHFFFAOYSA-N	100	177.061	177.06075:6421914 178.0641:2544939 179.06746:341900		39274292	39099648	23671700	21200158	17069224	43660080	36054528	65201136	40368360	22858530	42657684	33812052	35631220	34477364	27674924	32765848	35993412	39449592	48877144	42697448	17352850	9074736	16420424	12747580	30661474	22968022	43028840	47027356	29703090	12669172	35041372	22762886	27246124	36964704	31733228	21000058
Allyl isothiocyanate	C4H5NS	ZOJBYZNEUISWFT-UHFFFAOYSA-N	64.4	100.025	100.02474:1111893 101.02809:209154 102.03145:959437	53.00298:727 55.01871:531 55.05491:1536 55.23421:547 56.96566:2926 57.93564:24180 58.93347:7321 58.95412:1313 58.9986:24373 59.93105:6524 60.42933:548 63.49105:597 75.93591:2406 76.93317:1014 77.009:34694 81.30273:588 93.9463:1380 95.01936:29604 100.02478:4631	9253656	9253656	6432837	9381671	7189285	9265977	3418339	15491168	10697593	5685251	9221459	10472822	7311964	9564066	12137055	8011848	10028187	12175467	14287048	16357767	5065326	8711798	12413282	8261595	1.03374e+07	12040717	4092544	10609411	12127041	8832022	22012844	12438280	7032694	14990527	9042690	10399149
Allysine	C6H11NO3	GFXYTQPNNXGICT-UHFFFAOYSA-N	100	146.081	146.08096:337424 147.08431:121604 148.08767:17386		788183	965325	433424	933147	585937	633266	555947	1058196	1084406	492355	1385635	707882	752878	886622	656587	815932	520289	705760	1237445	314624	190675	799039	1146553	972796	537456	481385	521747	636660	530909	2453952	483164	682546	1068461	295553	573984	819379
Aloin	C21H22O9	AFHJQYHRLPMKHU-OSYMLPPYSA-N	91.8	419.134	419.13318:553008 420.13653:152737 421.13989:44817		233710	61285	71066	196518	71751	55155	2390996	2041556	2369784	2775926	3012715	2769824	43019	24446	35817	67003	59361	79478	185181	91388	69485	65636	21830	43733	163848	76391	117092	131422	83701	100739	117831	25110	21063	63995	18802	18959
alpha-Amylcinnamyl acetate	C16H22O2	CMJSVJIGLBDCME-VBKFSLOCSA-N	64.3	245.155	245.14906:3964924 246.15241:504949 247.15577:112825	51.39186:1761 51.76379:1680 52.11093:1720 54.03436:2327 55.01868:3117 55.05483:1764 58.06588:57660 59.07368:12867 60.0815:27463 68.05006:3127 70.06574:179049 85.05221:2357 87.52342:1962 100.03945:4765 100.07606:15958 113.03485:2363 114.05512:9104 140.07056:3994 143.70312:2336 171.1008:2008 209.26527:1926 236.12723:2152 245.14871:42548	18648462	24099524	22080298	17871662	19740684	19268040	20759112	18966186	23258298	16254325	24128982	20369244	19136876	17145820	23060020	18341250	19354296	21119334	28499684	23311582	18938424	21599314	19440790	20520052	29222904	22767852	21683692	22970996	20481002	25577728	25378510	28869740	23436206	22357906	19336040	27111172
Alpha-CEHC	C16H22O4	AXODOWFEFKOVSH-UHFFFAOYSA-N	100	279.159	279.1586:6114807 280.16195:1034695 281.16531:415955		67265096	44957992	39087292	62331684	44770896	61967368	49978848	66170024	43524972	47543160	68830720	68993600	51158928	64823548	33219958	27366742	57486092	30101324	76264776	41081320	27004248	31197644	8919595	2.00586e+07	40083652	68447952	68856648	31595012	30477782	29662140	59965484	47273280	46183240	62925568	31725204	62656344
alpha-CEHC glucuronide	C22H30O10	MWDYOFPRWKTECC-XOIOWARXSA-N	99.8	455.188	455.18781:513594 456.19116:60334 457.19452:0		751292	90347	123456	954975	767945	1350901	1112812	69373	476352	1709559	800620	854584	248562	271232	236843	462964	341248	654928	1468435	654450	369293	399000	730322	564661	1433760	531966	198564	254418	394611	1037680	390426	125128	61851	455425	506650	375606
Alpha-Ketooctanoic acid	C8H14O3	GPPUPQFYDYLTIY-UHFFFAOYSA-N	99.7	157.083	157.08311:169404 158.08646:149336 159.08982:115598		684861	351868	393039	941911	458813	481603	259432	318346	168875	693452	328981	531443	461575	487155	655863	563636	196704	322263	421379	470508	540526	591339	984563	787951	242919	375675	613771	305922	527819	274952	416564	637035	535334	934164	493772	404517
Alpha-Lactose	C12H22O11	GUBGYTABKSRVRQ-XLOQQCSPSA-N	100	343.123	343.12268:191301 344.12603:0 345.12939:0		99051	225475	168888	27246	73510	47272	181637	217630	192238	103488	85111	253955	173648	194.121	96685	269066	20625	84312	175312	44955	394971	84988	233890	159439	68466	75352	467470	97921	195424	98914	400732	137226	491193	126313	614090	244261
alpha-Linolenic acid	C18H30O2	DTOSIQBPPRVQHS-PDBXOOCHSA-N	53.4	277.217	277.17926:1690591 278.18261:259401 279.18597:465429	53.00299:1317 53.03935:1827 55.05494:1820 56.15375:687 56.9996:800 57.07066:44856 67.05495:2041 69.07038:1081 77.61166:778 78.84376:843 79.0548:2220 81.03423:1587 81.07037:1240 91.05468:3054 93.07034:1395 95.04951:1694 105.06999:2045 107.04937:1281 119.08578:1127 123.04425:2339 137.29202:829 162.45891:871 179.10608:6202 189.6562:886 217.15932:1023 235.16873:13374 249.39615:978 277.17932:9070	7116844	3290778	3002352	3289234	4257596	3352328	3751880	3957986	4496055	4649947	2612192	2275978	2780373	4305880	4527994	5994813	2831876	3382849	3289168	2246628	3040570	4887671	4166292	4.52698e+06	3984431	5208770	2253238	5981448	5443234	3991996	4577477	6246090	7477852	2418800	2005101	4803140
Alpha-linolenyl carnitine	C25H45NO3	HGONUWXWPCQLTC-QNEBEIHSSA-N	76.4	408.31	408.31049:282844 409.31384:95484 410.3172:0		822731	642556	396528	262860	431487	525398	608800	277911	193870	593339	513849	1702069	396882	423645	68135	416576	563041	497822	694803	950054	821260	513346	1063684	788515	594982	878614	387718	447712	682359	1715194	519687	232673	334724	293319	674242	439140
Alpha-N-Phenylacetyl-L-glutamine	C13H16N2O4	JFLIEFSWGNOPJJ-JTQLQIEISA-N	100	265.118	265.11795:1633572 266.1213:235542 267.12466:72607		8129626	8097023	4140045	6437442	5523483	4642403	6264597	7067542	2736162	5138998	4853578	12276591	1771123	1182495	1858652	1309774	3010317	2164200	8704912	3738615	4595268	4325401	4554076	4.43974e+06	7372483	3663538	4298114	5478590	5444924	12268469	3140861	3599978	2573730	3169358	2474184	2852685
Alpha-Pinene-oxide	C10H16O	NQFUSWIGRKFAHK-UHFFFAOYSA-N	100	153.127	153.12688:281338 154.13023:396934 155.13359:0		588974	446031	197535	204605	669068	336045	404539	233068	250469	194152	478628	569812	178880	149847	261024	475246	240146	547221	276737	164370	497626	424769	317118	370944	159733	318650	216801	539829	522152	487080	200970	572894	231023	227908	331944	220960
alpha-Santalyl acetate	C17H26O2	IXRPKRWXUJOOBZ-WDZFZDKYSA-N	63.5	263.201	263.164:1005598 264.16735:248132 265.17071:175464	53.03947:1043 53.98211:689 55.01881:2435 55.05514:3744 57.03437:1760 60.04126:820 67.05515:3920 69.03475:811 69.07077:1975 71.0863:758 73.80431:718 79.05487:5877 81.03442:1208 81.07068:3201 83.05003:1429 88.32301:736 91.05479:9240 93.07034:3988 95.04985:1337 95.08611:1078 103.05447:1409 105.07015:11396 107.0861:1968 109.0652:1095 116.37135:828 117.07039:2844 119.08569:5521 121.06543:926 123.08074…	8077342	9476435	8410149	6765314	6926345	5590280	7818948	8912064	6619154	6444531	7732459	5739030	11529000	11235907	9566524	9597065	10933167	10123404	10575009	7313295	8120798	9174313	7636244	8.40528e+06	9202487	7652014	8723754	8377278	7471622	7532878	13475807	10291677	11278522	14401426	9654586	10073701
Alpha-Tocotrienol	C29H44O2	RZFHLOLGZPDCHJ-XZXLULOTSA-N	100	425.341	425.34058:278365 426.34393:171203 427.34729:49185		1444683	653961	993094	1175564	283067	167164	1646726	495783	163128	1430933	487965	931433	646239	841847	208728	416125	795221	397265	287597	417520	1540593	865762	1087039	976400	731093	1386191	347655	1051452	1000075	1379628	787330	179422	1392778	1107655	610194	930604
Alpha-Trisaccharide	C20H37NO14	PWFTYELYTFERRB-VPTTUCOCSA-N	83.1	514.245	514.24457:60990 515.24792:0 516.25128:0		102879	106550	118962	101386	120514	72900	73200	182421	67243	67821	113447	114250	135352	167471	149954	50721	155121	81516	111639	97683	84336	67421	129054	98237.5	200371	123854	182586	144819	89017	95714	146102	210082	234158	225378	110617	101322
Aminocaproic acid	C6H13NO2	SLXKOJJOQWFEFD-UHFFFAOYSA-N	100	132.102	132.10178:352118 133.10513:194096 134.10849:117222		1345739	1297897	1359265	1090845	1070377	1156405	1407659	2385478	1737656	1402720	1232320	1180699	2552623	1967693	1762397	1107920	617009	908086	2251047	1439325	1699647	1371088	2062671	1.71688e+06	1848575	2135503	1275180	1753580	2469400	1519747	1906566	941788	1063230	1710360	1606530	2127642
Aminomalonic acid	C3H5NO4	JINBYESILADKFW-UHFFFAOYSA-N	99.7	120.025	120.02533:15768544 121.02868:3873526 122.03204:620412	58.18373:4532 58.23221:4603 60.20165:5003 61.92831:5583 81.74739:4457 89.42979:5275 90.09212:4798 91.06821:4864	88730592	88730592	83066120	66581180	66721552	63794608	23251592	87699496	72264176	23751940	66040992	63441324	67546576	75698616	86386480	71454104	61551472	64395532	58397560	78322240	77737408	64216476	65597060	59527552	62562306	79587160	74512960	63819576	58801280	60108144	62053540	66624824	79952280	68790472	21538524	57361176
Aminopropylcadaverine	C8H21N3	QZBYOYPROVGOGE-UHFFFAOYSA-N	62	158.154	158.15381:4186252 159.15716:457220 160.16052:24957	53.00295:3387 57.07069:3550 58.08607:2332 63.86489:2465 91.66592:2598 94.23335:3082 101.16616:2945 105.13271:2926 158.15428:4211	50334752	50334752	44128544	47052784	45671480	45872004	47722992	45625720	46386088	47275688	44688120	46148432	49175228	48510328	47601428	46403720	47987100	48505820	46527532	45976576	50109768	45520988	46470888	45907628	46189258	21415278	45993512	46467636	48328648	49756816	48590428	50579356	48407916	46020048	46180436	48991036
Anabasine	C10H14N2	MTXSIJUGVMTTMU-UHFFFAOYSA-N	98.2	163.133	163.13255:2944081 164.1359:261769 165.13926:103688		54159648	19722918	15751922	19179280	18277486	18213832	19413566	19869576	17435502	43584752	41547948	19184852	24163666	19522714	20795830	45590648	42747048	16955448	23163218	21993960	5596876	20471220	24015258	22243239	17801384	43974228	20604062	42893300	19028880	17218384	31399096	27403990	27376074	19001536	22618386	16813166
Anandamide	C22H37NO2	LGEQQWMQCRIYKG-DOFZRALJSA-N	98.6	348.281	348.28122:292622 349.28457:28403 350.28793:53820		1614506	561650	889271	686894	405514	611992	959720	469722	577043	410458	1177644	544744	929525	1035063	984365	1071308	1110329	868188	511091	1227009	415631	621843	778352	700098	354081	883367	871759	1053322	323846	898442	1186572	966250	231496	674240	592667	971269
Androsterone	C19H30O2	QGXBDMJGAMFCBF-HLUDHZFRSA-N	99.8	291.229	291.22888:509287 292.23223:42684 293.23559:37205		850915	945703	1879598	1077491	2432518	1844999	1059143	1758829	1735080	2429303	787723	1538161	1355316	1250749	2197150	899552	1418152	1993959	1200645	564368	1178013	3801715	1253078	2.5274e+06	1129732	945233	1930282	703295	1879840	1808390	2458027	1510234	1374287	1222538	365695	672921
Angiotensin II	C50H71N13O12	CZGUSIXMZVURDU-JZXHSEFVSA-N	80.2	1046.57	1046.57495:403696 1047.5783:149668 1048.58166:382328		353256	338308	629249	453778	470693	481759	356316	521734	657659	338388	432464	513330	478994	314198	514161	356431	492787	761311	435135	484294	341876	451485	511693	481589	435139	429074	464855	578584	396037	371871	249836	368716	395740	469042	367760	460120
Angiotensin III	C46H66N12O9	QMMRCKSBBNJCMR-KMZPNFOHSA-N	97.5	929.489	929.48895:405349 930.4923:0 931.49566:0		388290	407168	520981	357093	535651	316814	615790	325538	250522	398944	340533	475656	408785	358403	224856	546289	479890	447095	316443	223590	592490	409686	358657	384172	220257	404444	236872	446405	558289	217825	229949	235218	307262	394595	417961	232393
APGPR Enterostatin	C21H36N8O6	ITZMJCSORYKOSI-AJNGGQMLSA-N	100	495.267	495.26712:55837 496.27047:0 497.27383:0		26592	52740	143592	62485	189002	70367	125508	99035	146352	87466	274319	35158	73896	88991	138301	41921	208657	110094	209458	115467	109047	122480	161465	141972	218111	91705	101393	179814	67980	30624	92087	146714	63982	93418	91409	118149
Apigenin	C15H10O5	KZNIFHPLKGYRTM-UHFFFAOYSA-N	99.2	271.237	271.2261:437890 272.22945:52273 273.23281:14001		4572560	1803972	1171442	1613216	728644	293156	1194705	2541103	900533	874422	1168944	604163	2178769	574570	1361457	1778884	1952247	1738463	2420031	2170258	880095	1028394	398676	713535	1266279	1547293	1433065	842614	1895124	1724824	1944351	1108672	944554	1107716	1113096	816395
Apo-8'-lycopenal	C30H40O	AQXFMDSHWVVBIM-CUKPWAEMSA-N	49.2	415.301	415.2533:433644 416.25665:86310 417.26001:16779	65.0118:941 65.49068:893 70.98701:906 71.35438:834 89.06012:13375 91.82202:957 95.80749:976 100.65055:1003 122.3721:1029 133.08691:1461 326.45618:1287 415.25354:1908	4160235	2482543	2230736	2448384	2329580	2922374	2569368	2742236	2428236	2630194	2677634	2491040	2821703	3173851	2743203	2894414	2690550	2746781	2741949	2515505	2346168	2849912	2580274	2715093	2088104	2720236	2285874	2825364	3074000	2748482	3350475	2876459	2519768	2252369	2581946	2937858
Arabinonic acid	C5H10O6	QXKAIJAYHKCRRA-JJYYJPOSSA-N	100	167.055	167.05505:173698 168.0584:0 169.06176:0		176768	309640	76900	231163	196746	84347	273954	366292	258600	404576	200083	95423	304315	323818	635414	205924	38673	188614	258662	148633	189269	167036	87293	127164	336719	598853	262605	117894	89639	206218	514324	395115	187944	131522	110243	84515
Arachidyl carnitine	C27H53NO4	SVJLJQBGUITFLI-UHFFFAOYSA-N	78.5	454.425	454.42499:254867 455.42834:56736 456.4317:0		83738	23255	88426	558901	951402	1205907	199145	34029	163326	668694	1100586	1257506	39083	68215	1101449	1253302	1104775	918480	79833	13704	1076504	981205	1014359	997782	49295	120055	1125233	1144167	554198	1172523	84707	8162	435233	518147	1030440	592737
Arg-Arg-Arg	C18H38N12O4	XPSGESXVBSQZPL-UHFFFAOYSA-N	100	485.308	485.30777:471975 486.31112:134733 487.31448:22546		2530181	268772	798444	368559	629728	1238802	1572858	3701441	1640513	538218	829812	880936	135234	429655	39132	94985	58510	285472	1382395	909128	2426224	948672	1143513	1.04609e+06	1084798	2112697	1343610	1150416	969468	529875	219986	97931	56873	343607	247930	93475
Arg-Thr-Lys-Arg	C22H45N11O6	UPLCTTWJNCYYAW-UHFFFAOYSA-N	89.6	560.339	560.33923:136796 561.34258:23485 562.34594:7285		701612	120315	179163	231386	214380	295172	188837	198067	158544	224421	260171	192478	240097	267885	245537	271750	233683	230143	256649	212483	118248	310298	192352	251325	188661	250586	70294	253408	160599	236926	141863	269837	177916	247442	296640	287360
Arginine	C6H14N4O2	ODKSFYDXXFIFQN-BYPYZUCNSA-N	78.9	175.119	175.11856:32137354 176.12191:2464127 177.12527:227935	50.89467:6750 52.89162:6714 52.97699:7141 59.56606:6989 60.05633:64855 68.05013:17537 69.13809:7512 70.06578:915175 70.33581:7347 71.04982:18365 72.081:10155 84.08156:9574 94.90852:8557 96.95807:9362 97.87667:8607 113.46791:9338 116.07076:12522 142.78671:8989 149.72772:8755 173.82045:10243	365927680	308897664	268486528	463103616	277030336	397848736	296072768	359422400	289441216	433077824	294297120	393860832	282253920	276198208	257813008	287620672	276101152	338283072	451511936	331161216	268583136	305183008	291017632	298100320	414511232	290880896	328213280	362778048	333273408	275213280	311039424	307805600	257119376	337750624	285417248	276770656
Arginylarginine	C12H26N8O3	OMLWNBVRVJYMBQ-YUMQZZPRSA-N	93	329.186	329.18643:248255 330.18978:24683 331.19314:5491		1355976	699182	629498	729668	616961	846924	720629	368192	636507	745116	735395	749821	845223	875456	780349	839804	782749	754158	833646	678574	686447	763449	725826	744638	621129	732275	624153	788082	839518	859538	880664	813825	765430	647340	764716	793046
Arginylhistidine	C12H21N7O3	BNODVYXZAAXSHW-IUCAKERBSA-N	99.6	310.168	310.16803:215854 311.17138:100970 312.17474:0		441289	236990	673232	265170	468657	452815	305662	458356	639768	393540	609669	348783	734227	524170	206799	470240	537588	463901	385875	270107	407479	645031	526858	585944	330694	300125	366971	348639	653850	948201	302803	75688	407565	459901	624157	404086
Arginylisoleucine	C12H25N5O3	QYLJIYOGHRGUIH-CIUDSAMLSA-N	100	288.202	288.20233:1144616 289.20568:84187 290.20904:0		2411940	2617162	3575675	2841980	3197569	3124796	2026139	3269448	4217438	3648198	4356334	2054149	3746444	3836038	2707512	3243323	3720020	4744760	4225474	3034341	3006532	3229717	2152397	2691057	3240068	2764688	3441966	2343935	3043338	4559772	3315122	1785982	3329316	3115273	4087022	3279139
Arginylphenylalanine	C15H23N5O3	PQBHGSGQZSOLIR-RYUDHWBXSA-N	100	322.186	322.1864:100142 323.18975:0 324.19311:0		113.121	43331	66639	38644	113921	209583	113.121	98490	135740	89279	156294	50740	174606	201202	234258	106003	203055	165244	134800	18311	37536	51354	20814	36084	245322	103507	131390	114304	86976	206332	257621	21031	142625	59378	214570	298840
Arginylthreonine	C10H21N5O4	XNSKSTRGQIPTSE-VQVTYTSYSA-N	99.7	274.156	274.15573:177684 275.15908:0 276.16244:155716		262829	74761	598722	63934	53081	352817	568449	101995	77194	78652	195187	349669	92876	127471	3736	148047	430652	109500	208499	438494	171754	66503	154996	110750	315986	929896	49868	55894	272465	318302	85694	53797	57747	242420	405784	86289
Asparaginyl-Leucine	C10H19N3O4	HXWUJJADFMXNKA-UHFFFAOYSA-N	100	246.145	246.1447:39112 247.14805:43429 248.15141:0		33618	37921	42161	81694	21419	90432	36283	66589	45799	40622	55160	39020	22194	45541	41609	19284	100903	79364	41775	14893	21759	56583	15663	36123	70622	37844	64493	85207	22304	58441	41350	24299	65144	44837	59904	44961
Asparaginyl-Phenylalanine	C13H17N3O4	OMSMPWHEGLNQOD-UHFFFAOYSA-N	100	280.129	280.1286:493741 281.13195:129890 282.13531:0		1071501	110660	2013214	80251	183271	1933668	2837644	259779	280156	998780	317164	696312	787076	1614368	108955	2213584	686073	656434	920528	307041	249003	262268	1349099	805684	186016	995743	215631	189031	792261	704028	705564	141708	206923	422263	444886	245120
Asparaginyl-Valine	C9H17N3O4	KWBQPGIYEZKDEG-UHFFFAOYSA-N	99.4	232.124	232.12358:661008 233.12693:0 234.13029:0		1147137	412401	2233310	981099	677950	675460	1939643	1023576	547086	771177	646964	937599	388489	1536655	97393	1419306	1574204	3098976	2605084	1335635	1131884	961520	1877361	1.41944e+06	1811310	1913858	883443	628587	3427393	2866685	985949	315565	321678	809897	1867511	2021206
Asparaginylalanine	C7H13N3O4	SJUXYGVRSGTPMC-IMJSIDKUSA-N	66.2	204.123	204.12276:46536996 205.12611:4406470 206.12947:333372	57.03159:1366 57.03429:21914 58.06598:8357 59.07357:2260 60.08151:19026 76.98063:971 84.08134:12520 85.02888:194642 85.79292:1018 86.40893:992 106.86015:990 107.99944:904 112.99811:969 114.73629:1117 116.96625:1192 123.28713:925 145.04987:1944 169.4026:1084 188.10657:1555 204.12303:4370	109866520	109866520	152800832	109846992	118623784	139002304	257271424	113573560	139388736	132469328	123255152	134312576	217251696	160717984	265378928	224046304	226986576	256180672	321663872	156200304	146405344	118117240	90647392	203703408	147175400	133624568	159021824	129775104	105343904	193220224	173508224	305759232	280413664	317130176	227595072	353784192
Asparaginylarginine	C10H20N6O4	NPDLYUOYAGBHFB-WDSKDSINSA-N	99.1	287.14	287.14041:308243 288.14376:53003 289.14712:0		533100	706679	337843	596226	436842	260684	331885	265288	394032	510706	213931	503585	208558	373578	413279	719870	894008	296730	456957	276011	374365	362136	420322	391229	402540	348148	610990	219281	694098	287436	246266	617588	501859	275839	219437	248324
Aspartyl-Arginine	C10H19N5O5	PSZNHSNIGMJYOZ-UHFFFAOYSA-N	96.9	288.144	288.14377:115772 289.14712:116131 290.15048:21962		373699	426727	259748	237504	380386	96151	458519	268634	296341	499759	809290	243155	112870	961489	194552	242366	618465	184949	150802	736162	167476	980157	219141	599649	274362	728232	359854	419177	541673	537992	329991	328964	488650	784932	409232	191024
Aspartyl-Glutamate	C9H14N2O7	CKAJHWFHHFSCDT-UHFFFAOYSA-N	100	263.087	263.08749:897305 264.09084:164134 265.0942:446736		1091948	1048140	752286	927331	861657	951270	953775	1214658	868256	1036636	867569	1046319	1018331	1496774	1295725	1511180	1044907	1088998	1011883	950168	866292	823085	753809	788447	1104658	660920	987590	946443	981273	911602	1287960	1175710	1237351	1383025	1178355	1353126
Aspartyl-Histidine	C10H14N4O5	HSPSXROIMXIJQW-UHFFFAOYSA-N	97.7	271.115	271.11456:198155 272.11791:15078 273.12127:38927		752198	1309323	610196	864233	853090	1401549	1208611	179461	679084	1041348	1373290	1693744	732101	989238	1185061	939298	1698729	960999	877796	1031362	1113799	1026605	1178622	1.10261e+06	818986	132867	805065	896953	1130569	2167898	616183	668611	922052	1662952	913811	1089595
Aspartyl-Leucine	C10H18N2O5	ZVDPYSVOZFINEE-UHFFFAOYSA-N	100	247.129	247.1286:664331 248.13195:70612 249.13531:60372		1244488	6180070	878250	4638805	4085167	4501927	2519328	5593676	1936839	1019290	5938171	2427297	976424	3590852	2609624	1155088	6093847	4471858	3297418	4861882	7980026	8645695	1294067	4969881	1539614	3421458	4204464	1722167	722365	1414644	4047656	2554055	3706927	5634004	3377527	2970058
Aspartyl-Lysine	C10H19N3O5	OAMLVOVXNKILLQ-UHFFFAOYSA-N	99.9	262.142	262.14197:354186 263.14532:760462 264.14868:520254		3389184	2161783	2144035	2187064	2605589	1106527	2480439	1345334	2105699	1184972	1251660	2474994	2865379	2438613	2192591	3401172	2604828	2126720	2198674	2042529	2084920	2477436	1981046	2229241	2193174	2331787	1603623	2478636	1176433	1946099	2506588	1519022	2141239	2119370	2282401	1086726
Aspartyl-Tryptophan	C15H17N3O5	ZARXTZFGQZBYFO-UHFFFAOYSA-N	99.4	318.115	318.11508:83131 319.11843:0 320.12179:40681		311444	159844	99840	166102	101484	151786	112136	123831	130210	107623	144377	73026	100714	34773	6140	20768	88889	31329	125283	219088	154531	64478	79870	72174	186382	221849	130139	85902	38590	63748	91656	91737	42285	38573	55970	49958
Azelaic acid	C9H16O4	BDJRBEYXGGNYIS-UHFFFAOYSA-N	100	189.112	189.11194:840139 190.11529:105590 191.11865:61964		4221518	4794742	3528185	5462280	4782300	4705938	5405072	3640480	4096184	4660843	4864431	6139396	4025430	5858684	3136604	4503346	4817404	5182406	5521899	4136535	4910116	4767722	6217210	5492466	5923000	4131777	3738538	5204590	4268817	4450062	4709716	3765404	4421054	4950764	4760239	5540696
Balenine	C10H16N4O3	SLRNWACWRVGMKD-QMMMGPOBSA-N	98	239.125	239.12502:610345 240.12837:41835 241.13173:195903		2101303	3529194	1665296	3137445	1876212	3273324	2470896	872456	2133768	2570879	5388376	1068380	787252	4736934	3661602	1354464	4346249	3469872	4199130	1385353	2982912	3715884	1921844	2818864	2684536	2690163	1269052	2444891	2062294	6106188	2895349	2077092	3935196	899435	4727174	3403531
Behenic acid	C22H44O2	UKMSUNONTOPOIO-UHFFFAOYSA-N	98	341.351	341.3515:123981 342.35485:43066 343.35821:36454		254052	325240	285658	235940	387764	357185	384094	240030	726142	276272	308487	305131	473476	526711	281415	278270	398594	322574	283482	234879	249802	441559	384361	412960	401788	324637	235005	401280	340516	336596	815633	555785	195551	268624	372961	257547
Behenoylglycine	C24H47NO3	YQPHTLSGFSVOOM-UHFFFAOYSA-N	94.7	396.332	396.33179:159109 397.33514:377998 398.3385:122255		517831	304217	76158	49228	100853	102051	260106	164131	242259	94395	113978	93941	284809	130458	211731	129190	110614	105138	180479	173162	108623	164154	126622	145388	128436	69327	117235	137994	146074	79835	131010	237336	162410	61660	123835	117287
Benzaldehyde	C7H6O	HUMNYLRZRPPJDN-UHFFFAOYSA-N	68.9	105.034	105.03374:18501982 106.03709:1411548 107.04045:212311	50.01591:962109 51.02374:2863958 53.00299:39699 53.0394:190456 62.05895:13087 65.00298:41580 74.01572:35254 75.02367:30412 77.03914:163682 82.31094:15452 95.04948:311172 105.0339:41210 105.04503:92384	181872816	181872816	213570528	99576256	220166624	157209680	131444768	173050992	150905360	97939288	216395344	117609968	194399360	153374576	119456424	135094672	161158880	182895024	185727680	129759696	168586928	187192224	182530528	153629696	168080112	128421144	179297840	109587672	164851104	185810752	155856720	159568272	181069600	157589344	139190368	147534304
Benzamide	C7H7NO	KXDAEFPNCMNJSK-UHFFFAOYSA-N	100	120.044	120.0445:294196 121.04785:62029 122.05121:230090		211086	1337607	1164060	618415	1509574	1500548	209125	1266258	999485	495255	1474891	3797136	680511	1909214	1866874	2766990	788803	2282708	784329	1378553	1612823	1018256	2865192	1941724	331354	630534	1502760	565618	1357977	1890466	1170172	1008366	1551746	920921	1481281	1434796
Benzeneacetamide-4-O-sulphate	C8H9NO5S	XPBXOWYWJUBGMF-UHFFFAOYSA-N	80.6	229.98	229.98007:274893 230.98342:0 231.98678:0		549408	336231	467970	760836	769308	644230	512936	344276	682788	622365	697567	800782	365153	514095	376508	496222	580748	618153	540966	464058	487736	761154	895182	828168	518881	278827	672011	646028	439955	898623	472025	401553	797202	733426	401796	731002
Benzeneacetonitrile	C8H7N	SUSQOBVLVYHIEX-UHFFFAOYSA-N	73.3	118.065	118.06515:2523955 119.0685:294993 120.07186:109996	51.02364:4333 53.00301:2572 53.64701:1424 55.02314:1758 58.06578:6491 63.02358:7590 64.99375:1507 65.03929:67204 65.67998:1869 66.04726:1811 71.14429:1929 71.83634:1776 78.40427:1668 89.03902:11504 90.0469:7175 91.05457:59787 117.05722:12189 118.06524:9713	33181156	41420388	36460184	36432476	30534706	33824580	32111972	39846772	34414824	32390418	17845404	13601680	37359120	17675912	25966058	25964364	27296558	31999056	40106212	32162410	29025330	37673292	31571522	34622407	41038276	32389156	35372148	41797128	28823276	32645182	36092792	26832646	31718984	40407304	32103768	26966110
Benzoic acid	C7H6O2	WPYMKLBDIGXBTP-UHFFFAOYSA-N	64.6	123.04	123.04045:8448762 124.0438:1519608 125.04716:1444010	52.06318:4358 56.96543:9785 58.99858:69245 62.5835:4765 76.87528:5249 77.00877:27085 78.076:5150 80.01535:4993 99.84171:5485 100.02467:15775 111.55691:5965 118.03508:9803 120.99971:5960	67827200	67827200	96557312	74968488	109585032	73845336	50842380	117114896	84633256	86713328	71328496	84753872	58099620	71739736	95363480	60905928	80119256	94709680	115134976	100546192	57092700	62713368	99422816	67655528	83539172	89525072	58564132	86436792	96805720	69252240	181629440	76507384	53900920	113298456	66984540	85513400
Benzoin	C14H12O2	ISAOCJYIOMOJEB-UHFFFAOYSA-N	100	213.09	213.09038:88650 214.09373:0 215.09709:29487		164555	87649	68614	203307	148280	232790	147457	120912	147899	110200	287294	230964	169248	122579	62209	267024	407534	268598	197529	89174	43618	113383	123081	118232	162524	108883	116219	146685	132623	52485	150065	124325	305346	414260	373000	327230
benzonitrile	C7H5N	JFDZBHWFFUWGJE-UHFFFAOYSA-N	62.4	102.035	102.03412:1073757 103.03747:16572 104.04083:17994	56.96553:34306 58.06582:2302 60.95831:2137 60.99602:5050 61.92847:683 64.51904:646 74.09696:806 74.97562:992 76.51552:2312 79.00649:5674 84.04401:625 85.52098:1080 91.11771:644 97.00787:2550 97.01682:5903 102.02247:1004 102.1283:862	6325614	9843855	6357838	11191906	8572029	4258519	6341749	5552690	11429892	9357057	10004164	9123793	10083930	10443778	5296472	6401622	5630562	10837619	10586433	5981346	5771157	10715581	8408179	9561880	5264038	9746796	9596370	10101781	6115860	12921472	10031652	8922709	10385235	8886932	5687361	7550190
Benzoquinoneacetic acid	C8H6O4	RAPRJRLALQKSHB-UHFFFAOYSA-N	69	167.055	167.05534:1059414 168.05869:114166 169.06205:250590	52.17188:562 53.03932:783 56.96561:55627 61.01109:1012 62.99026:861 65.03934:902 71.81873:708 71.95253:10499 74.97593:1233 79.02153:2886 79.0549:1501 81.00091:2708 84.96028:13841 91.0582:1368 93.03708:2737 94.62556:678 95.01653:1119 96.99551:1112 102.97076:4530 120.98103:6073 133.55568:660 138.99092:3899 162.00775:723	14560233	14560233	6230869	7658253	8888965	1145332	7905177	6259627	7361358	6012877	6593305	11256344	11619814	12577532	11511533	10461123	6368426	7456084	11514091	6889559	7086156	10244857	9732013	11524729	10628371	9867924	6936574	12385096	12701862	1449063	10594838	8648882	12002058	6294388	11708471	10438692
Benzoyl glucuronide (Benzoic acid)	C13H14O8	NLOPFVNXNMEEDI-UNLLLRGISA-N	100	297.062	297.06244:244183 298.06579:28431 299.06915:168428		1819545	950183	876892	848398	499008	980017	958301	1095230	955919	512490	597086	1091333	1236693	1243706	498503	448335	376059	943592	917314	980366	1003821	716176	836799	776488	732489	963811	593879	566988	1032567	1108452	630064	586889	927552	898535	899319	966019
Benzoyl-CoA	C28H40N7O17P3S	VEVJTUNLALKRNO-VBDPZXIHSA-N	69.3	870.177	870.17694:43347 871.18029:60637 872.18365:31366		55400	92596	55882	154476	42593	104650	63149	125635	51103	54770	72577	48369	129.491	129.491	129.491	129.491	2811	129.491	152025	110232	123060	37357	69798	53577.5	199244	82353	133140	24052	57192	111616	3180	7517	2275	5316	2120	2369
Benzyl glycinate 4-methylbenzenesulfonate salt	C16H19NO5S	WJKJXKRHMUXQSL-UHFFFAOYSA-N	46.1	338.106	338.08658:785631 339.08993:133379 340.09329:21540	57.03426:2245 58.52655:803 59.20536:777 63.33438:789 67.67282:862 71.01314:2280 72.29575:784 73.02899:6516 85.02889:9213 95.01308:1083 101.02401:1088 113.02322:2250 116.04972:1639 131.03392:2478 144.04427:1591 162.05473:46420 184.86523:968 190.60651:1003 215.98085:1190 338.08575:3692	3377949	5752612	7952381	8687858	9292767	7533098	4794204	3157352	8629510	7672707	7092371	9762279	62555	54337	87214	94835	179245	140219	3306740	4136208	6235278	10187682	8310855	9.24927e+06	6351709	4413798	3683976	9015326	6001394	14500076	12682	16886	26819	216784	193889	919260
Benzylamine	C7H9N	WGQKYBSKWIADBV-UHFFFAOYSA-N	77	108.081	108.08096:342560 109.08431:97229 110.08767:38767	50.01606:503 51.02361:897 53.0029:1987 53.03918:857 57.93523:555 65.03925:6312 66.04694:2550 67.04252:1060 75.18874:567 78.03426:1160 79.0546:843 80.04994:612 92.04988:3761 93.05753:2613 106.06516:1470 107.07336:1346 108.0808:3274	638208	638208	1561991	1409036	1633739	1659172	1494998	1330339	1597004	1280498	1433054	1595379	1743694	1418047	1324958	1451894	1445650	1731011	1770021	1406200	1448603	1738775	1529869	1477365	1503617	1514931	1504386	1540124	1736298	1780218	2147255	1546512	1215435	1428392	1455036	1460053
Berberine	C20H18NO4	YBHILYKTIRIUTE-UHFFFAOYSA-N	67.7	337.104	337.10388:556633 338.10723:106889 339.11059:11816	55.05484:1593 57.35891:796 58.55497:906 67.05486:1310 69.07046:1444 81.07026:1883 82.26626:793 88.89638:950 89.17243:834 93.03707:1385 95.08569:1743 130.24205:1021 155.05133:961 337.10373:5969	2550654	2550654	2373263	2437228	1542330	1210279	1358022	2548685	1612863	2410952	1728000	892606	1444225	1246605	2603502	2429900	1101132	1092436	891387	2120810	2369850	1955643	2147850	924018	1535934	2569098	1199693	728541	692170	892781	1101546	2289786	2350067	2096106	545517	1764294
beta-D-Fructose 2-phosphate	C6H13O9P	PMTUDJVZIGZBIX-ZXXMMSQZSA-N	54.8	261.037	261.01083:2527462 262.01418:144728 263.01754:1110734	51.5195:696 57.07055:1102 61.62924:1010 80.94841:19619 82.94539:1152 84.74242:1084 138.38466:1029 145.12546:959	18815318	10123468	8570092	8117928	17483824	21143368	20237396	19061990	21027394	12374150	19917318	23667292	8315328	9117679	21743650	9479710	20416200	21064078	19615564	19723990	19377950	19342022	20102138	19722080	18587844	11448964	18274024	20710038	19154680	19204722	20600396	18321304	12429059	20538986	19687804	20844546
beta-endosulfan	C9H6Cl6O3S	RDYMFSUJUZBWLH-FYHLGZKHSA-N	99.8	404.821	404.82123:3997376 405.82458:128294 406.82794:2873343		6685166	7637470	9374903	7849429	7368500	8748472	8093510	7060456	9372803	7155998	8723566	7774152	8038782	8257714	8313844	6186706	8317330	9144022	8021539	7971278	7251964	8444804	7497572	7971188	7873056	8440247	8330776	7775940	7087461	8328140	7992654	8542868	8784069	8880955	7727302	8355202
beta-Guanidinopropionic acid	C4H9N3O2	KMXXSJLYVJEBHI-UHFFFAOYSA-N	100	132.077	132.07672:6088507 133.08007:405922 134.08343:30072		21207696	1052023488	860675072	699994176	987913472	725695872	800737152	1046563584	783667968	685430272	833963200	792183232	848433664	688217600	784164992	630609344	743045568	661227520	691695168	930693312	656553152	875949696	800006080	925071872	862538976	698706176	726358848	833260672	873238656	922847040	976055232	734291392	727646080	718163264	806016832	695666432
Betaine	C5H11NO2	KWIUHFFTVRNATP-UHFFFAOYSA-N	81.8	118.086	118.08622:182015712 119.08957:14261919 120.09293:1997384	56.05009:90627 58.06586:7954128 58.52703:51499 59.07373:397642 61.88798:52040 66.04063:57689 72.08136:84781 107.41422:70625 118.08599:309304	772553728	772553728	2235031296	2772729088	1024372992	865192640	899543360	862998016	2259555840	2762458624	1054798720	1370053376	1561081600	2132548224	2562055680	3371872768	2679249408	2368393216	2294360064	1361227264	1591819904	1113379712	2055911040	1706789888	1881350464	863409024	1681513728	1589844352	2308805632	1502078720	410606848	2530209024	2752837888	2975161344	2955401728	2698486784
Biflorin	C16H18O9	XTZWWMZDVUKEDJ-SPEJKDPOSA-N	99.6	353.092	353.09201:105191 354.09536:0 355.09872:0		363259	142878	302145	263822	95477	135742	246949	336862	325468	275794	362103	104301	226979	219556	226251	251594	191811	282590	403734	304495	120998	119445	140325	129885	205088	328376	220949	464545	191847	71419	487854	180103	286779	376181	222039	182414
Biliverdin	C33H34N4O6	RCNSAJSGRJSBKK-YKSNQIBWSA-N	100	583.254	583.25372:66788 584.25707:34811 585.26043:0		141661	85386	5328	52546	5361	28843	341112	276716	9569	59250	9841	8844	113125	121702	41618	282.745	134621	10181	97106	88260	255956	282.745	4699	2490.87	65196	33262	54795	7887	19171	46986	102721	80656	100438	147290	53734	22833
Biotin	C10H16N2O3S	YBJHBAHKTGYVGT-ZKWXMUAHSA-N	99.2	243.087	243.08743:237682 244.09078:29701 245.09414:27593		1569715	1353824	651102	1001103	770458	1277197	1053631	733947	1111126	958319	1753557	1204455	1049039	1318824	930950	802037	1475100	1201753	1633637	1403979	1208913	645521	1183212	914366	1500813	1282956	1741961	1180726	669945	1140671	1352366	1329593	1126585	1026958	975438	1179773
Biotripyrrin-b	C25H27N3O6	PMIYFUGIVLGYIZ-WOEXBRBNSA-N	98.3	466.206	466.20642:52213 467.20977:12491 468.21313:5289		185158	71891	125394	91358	325227	146699	120147	55054	107458	163350	112824	92457	119997	58859	34844	21629	216120	54008	166562	201236	160888	173969	34392	104180	244309	87419	254165	75693	33298	143708	173481	176311	166041	62228	100361	60382
Bisdemethoxycurcumin	C19H16O4	PREBVFJICNPEKM-YDWXAUTNSA-N	100	309.112	309.11179:138748 310.11514:11199 311.1185:27759		763187	805946	702214	634241	1005136	918224	952541	182416	463245	371203	506674	1122667	821998	960206	416408	872865	217116	1014078	1036706	804792	469769	638229	1217419	927824	634057	655018	750057	969019	819346	562670	619453	604917	767309	977748	481199	1019017
Bisdiphosphoinositol tetrakisphosphate	C6H20O24P8	ADUOPSPRNJSEDT-YORTWTKJSA-N	99.2	722.811	722.81116:1856333 723.81451:784375 724.81787:782973		3638430	3806620	4322014	3409662	3351067	3688346	3890056	3263757	3264684	3775610	3176238	4063176	3309234	4018936	3682194	3088282	3589089	3147880	3472740	3363048	3789651	3668328	3610782	3639555	3738440	4077654	3602387	3489970	3699656	3005482	3243789	3426748	3075522	3586827	3604233	3202580
Bisnorcholic acid	C22H36O5	BBSJMECOWBMUCF-XPCRKILGSA-N	100	379.248	379.24814:388519 380.25149:43356 381.25485:22160		2024210	827519	624296	639942	616954	789835	816068	776331	669931	690017	718220	690080	958989	1004561	704343	780312	805653	697562	839776	796514	730160	764835	606814	685824	601117	786567	621792	791889	846463	796366	962060	822309	644496	633309	724910	776260
Boldione	C19H24O2	LUJVUUWNAPIQQI-QAGGRKNESA-N	99.1	285.178	285.17804:205781 286.18139:0 287.18475:0		507150	298870	457921	462649	476719	977074	433324	862000	608119	425364	1084229	466207	1197680	1343579	649149	352218	437990	740832	958829	399244	540547	733964	385883	559924	563172	579542	855010	1121930	417490	269849	1291385	401304	617215	760674	450099	490935
Braylin	C15H14O4	UOFNVZWWIXXTMZ-UHFFFAOYSA-N	58	257.082	257.07376:121464 258.07711:113813 259.08047:0	66.41557:2888 74.09703:163044 74.89688:2967 87.69675:3030 114.08913:34515 140.06802:203906 154.43257:3322 204.55174:4269 233.76515:4123 257.14764:10976	202312	967881	473807	732288	329476	661304	290094	693614	442515	641333	680877	809607	304991	541312	363286	310981	574422	563344	787503	437390	760806	580032	345850	462941	771987	677703	673442	371572	525771	925070	294548	216892	462785	236970	380051	525393
Butoxyacetic acid	C6H12O3	AJQOASGWDCBKCJ-UHFFFAOYSA-N	66.9	133.097	133.09702:2309486 134.10037:132922 135.10373:22584	52.47944:1010 53.00293:1165 53.03938:1699 55.93516:1709 56.9355:1996 59.93097:1704 68.05009:5671 70.06572:125482 72.93762:2304 72.99855:2300 73.93807:1145 76.93383:1158 89.10935:1049 90.94784:2314 116.0705:1407	17036782	17036782	21148846	24440842	25111466	16846132	21029442	17403286	35432396	18282410	32296794	25971942	13360272	18517846	14875120	11789122	15912814	13199027	22152022	24977652	23746048	14950355	14572001	9948862	1.22604e+07	23664078	22241784	19065924	36816932	10793435	11284780	17551300	22792606	10438726	17806324	14767066
Butyl propionate	C7H14O2	BTMVHUNTONAYDX-UHFFFAOYSA-N	37.9	129.092	129.12729:191591 130.13064:483313 131.134:80296	53.0028:625 53.93977:1804 55.93301:558 55.93517:6244 69.08023:538 70.94223:2928 71.92989:897 82.31513:617 88.95268:2093 91.94479:630 102.70235:648 106.96314:2573	1328022	293398	1113427	1763418	558648	890831	947961	956563	353670	491517	769595	1042592	341211	148748	859160	511680	825482	561820	915275	343833	993552	457272	756348	606810	750032	801134	337184	350023	464145	767693	1085744	1132256	382811	940070	421883	190167
Caffeic acid	C9H8O4	QAIPRVGONGVQAS-DUXPYHPUSA-N	99.9	181.157	181.15848:697948 182.16183:34879 183.16519:150521		4841787	4636118	4965806	4539197	5083530	4819436	5198249	4738244	4565180	4786389	4475616	5054661	5209079	4845190	4696248	5010724	5022066	4826147	4770790	3561689	5119360	4605457	4733705	4669581	5019486	5009616	4752274	4619329	4212939	2370162	4796550	4557342	4652340	4928026	5242934	4745508
Calcidiol	C27H44O2	JWUBBDSIWDLEOM-DTOXIADCSA-N	99.6	401.337	401.33685:163260 402.3402:60406 403.34356:0		310992	168407	225525	21313	225573	83699	624989	173274	232457	153435	133576	115217	829718	597863	446773	302429	404540	544044	229471	276784	34502	191399	144376	167888	183305	115972	91515	295761	139225	75434	483410	483300	280653	566098	326241	173306
Campest-4-en-3-one	C28H46O	QQIOPZFVTIHASB-PHOXBLGLSA-N	99.6	399.358	399.35788:295519 400.36123:0 401.36459:0		438302	1011691	886554	552350	484893	615459	450096	685173	971269	256839	440234	630876	727288	219031	541983	414284	874727	492663	448045	569747	647390	731821	571888	651854	511031	312409	490463	410569	672175	914726	582006	744149	568889	729395	460965	229959
Canavaninosuccinate	C9H16N4O7	SGYMGUGIGTWWLU-UHFFFAOYSA-N	99.1	291.101	291.10138:34647 292.10473:0 293.10809:0		70805	23636	35739	40901	36089	90663	33063	98710	28666	59436	60404	78560	67314	46241	26018	65676	19534	17700	48654	14020	68764	108400	50203	79301.5	60952	31752	43216	56282	68132	63410	41947	42849	26301	46301	73778	62762
Canrenone	C22H28O3	UJVLDDZCTMKXJK-WNHSNXHDSA-N	98.7	339.188	339.18848:139886 340.19183:20457 341.19519:0		760803	488109	455709	253023	455899	431454	482510	561959	533800	444570	455530	643724	653105	316257	460570	463468	169191	481531	419247	543222	428511	90998	476149	283574	399190	294208	307326	446595	488311	517776	640419	511956	558722	463222	460040	486294
Capric acid	C10H20O2	GHVNFZFCNZKVNT-UHFFFAOYSA-N	100	173.153	173.15329:166941 174.15664:622470 175.16:131881		580757	303174	199711	278297	315516	694335	561229	223987	618772	153652	269610	737333	770878	979242	259016	494418	514648	531265	1175555	924520	390075	564984	539319	552152	562441	708234	295421	1448275	966345	659396	847993	348556	641835	781561	307289	404942
Caproic acid	C6H12O2	FUZZWVXGSFPDMH-UHFFFAOYSA-N	100	117.091	117.09106:301423 118.09441:406103 119.09777:69781		3181730	3119033	2299963	1357612	2042714	2565447	2757726	510336	1558186	1628045	1057054	827115	1681910	1804764	1410412	2100217	709592	3285540	1437440	1810839	1515509	1756147	1391966	1.57406e+06	1509658	1641146	2724362	1276705	1706910	993298	1312230	1847426	1072480	1262727	1333728	751055
Capryloylglycine	C10H19NO3	SAVLIIGUQOSOEP-UHFFFAOYSA-N	78.2	200.164	200.16425:1831739 201.1676:299944 202.17096:124262		3432296	20627216	13876141	11404574	10216638	12446950	19016974	10717793	17069292	19090074	11300357	20369106	14497034	16289345	14826343	11829517	12889485	24571686	11716445	13093896	12192306	13622416	18704488	10490351	1.45974e+07	10439096	11847356	12043782	11263319	13945287	19200410	20374862	13488532	10304732	10917859	16722695
Carbamoylphosphate	CH4NO5P	FFQKYPRQEYGKAF-UHFFFAOYSA-N	99.1	139.982	139.98216:774428 140.98551:105303 141.98887:195088		3060148	1917395	963524	3772706	2470188	3174642	2682373	966430	1950993	2016441	1052537	2295509	4387604	744041	4223924	2518665	3722688	1359396	4293940	2935776	4157318	4325713	4768471	4547092	1563188	1408204	4406956	4227932	2943099	3168113	1715387	1818662	831231	1073984	1109915	818284
Carnaubic acid	C24H48O2	QZZGJDVWLFXDLK-UHFFFAOYSA-N	58.3	369.373	369.35019:1568090 370.35354:400457 371.3569:78666	51.024:840 55.05505:8032 56.68983:782 57.07058:4563 67.05495:14086 67.37543:881 69.07064:8872 71.0861:3838 79.05486:6174 81.07051:18855 83.08221:789 83.08619:7314 85.10171:1259 91.0546:7575 93.07033:11273 95.0859:18811 97.10153:3060 100.11211:1372 105.07018:12858 107.08588:9629 109.10139:11438 119.08553:12553 121.10136:6041 123.11686:2303 128.14345:3327 131.08543:2754 133.10104:8164 135.11649:613…	4519199	4851912	5002592	16103529	9324395	10565439	4681107	4883228	9077616	6021111	8798027	6307207	4707704	4897806	9579741	5608992	8976922	5638162	5011511	5214476	7647205	4653192	5551728	5102460	5152900	5150634	13031827	7895048	4389846	7134761	5154806	5094862	8835798	7027774	5624187	7202609
CDP	C9H15N3O11P2	ZWIADYZPOWUWEW-XVFCMESISA-N	91.9	402.031	402.03149:107828 403.03484:0 404.0382:8112		513684	372655	549622	505905	657599	536191	342275	205531	824279	302085	674996	434344	19489	1995	12268	37691	33046	10957	809559	361797	382055	299444	472595	386020	385005	470332	611373	533318	727229	344952	42039	79374	92144	32050	22653	2458
CDP-DG(16:0/16:0)	C44H81N3O15P2	ITYHVANGBZMQML-FNFCEGMASA-N	94.4	954.539	954.53857:731970 955.54192:213885 956.54528:945697		478430	626911	648816	729682	704361	753396	600152	470402	776825	505916	720963	483557	521081	595081	661566	408717	622315	803943	655910	579176	517494	796519	498390	647454	656418	747449	708367	695367	589792	552330	596368	592805	488005	561509	591507	729528
CDP-DG(16:0/22:3(10Z,13Z,16Z))	C50H87N3O15P2	PRJKJLIDAWKOGK-VKLSOOPRSA-N	95.1	1032.55	1032.55261:582516 1033.55596:0 1034.55932:849514		623283	752084	947758	850357	770186	786686	873681	598477	877484	682131	753803	697809	838408	897566	859330	477702	745906	1022893	623711	660554	549821	735843	825762	780802	818188	844864	822721	692185	689011	888413	718393	688096	917801	801285	741285	645797
CDP-DG(16:0/22:6(4Z,7Z,10Z,13Z,16Z,19Z))	C50H81N3O15P2	QWIISELVPLOLJW-FPZULKSXSA-N	100	1026.52	1026.52063:491190 1027.52398:262754 1028.52734:275482		322128	488659	551607	546489	545042	621645	490591	500010	795758	466228	481334	426609	586027	663395	551947	252228	550704	668077	424646	576734	448636	575688	478105	526896	522157	628179	494580	532354	423628	447536	480087	602411	709217	517223	424831	477184
CDP-DG(18:0/16:0)	C46H85N3O15P2	IYHZDHRWSOSUSF-KCZZRERPSA-N	93.4	982.534	982.53448:286048 983.53783:126546 984.54119:0		324808	224157	290400	113002	284536	297864	147251	306624	363536	206264	346898	160807	339934	252873	332760	357911	297991	340025	253065	369863	197602	187162	149586	168374	305280	181665	273778	129028	200554	394865	369005	238559	419384	310475	322406	417075
CDP-DG(18:0/22:3(10Z,13Z,16Z))	C52H91N3O15P2	PFGGIXKNVYJBDI-NCWCFKJJSA-N	68	1060.64	1060.6438:508873 1061.64715:0 1062.65051:799793		793570	1029635	853811	849001	847117	953986	940767	830508	834561	889470	741731	924561	893091	989291	893349	868129	886939	902538	764993	1065133	920310	1007811	792432	900122	649662	878657	926352	781589	772369	773292	752954	756456	731648	835904	874798	724792
CDP-DG(18:1(11Z)/22:6(4Z,7Z,10Z,13Z,16Z,19Z))	C52H83N3O15P2	DLHOGIVUAZAHPZ-YBFHPVTFSA-N	100	1050.52	1050.52197:207508 1051.52532:0 1052.52868:0		172712	157515	136569	106384	260199	164927	139064	302437	170300	179369	253087	87956	328553	222505	146002	179614	177289	229374	299222	73663	155687	87342	169171	128256	210846	88887	257648	138542	190700	228423	233486	77242	235038	169341	235453	274720
CE(20:2)	C47H80O2	REFJKOQDWJELKE-NJJZEKHRSA-N	88.1	675.634	675.63379:195519 676.63714:79653 677.6405:146573		154850	103756	325161	144661	129141	183125	75744	86072	188813	247496	169092	51181	159965	63137	201226	61079	38702	146567	231154	216554	173250	231411	184449	207930	166878	345471	214322	216622	164520	103889	152311	113306	58545	86772	131986	194306
CE(24:0)	C51H92O2	AMUHTLRUMQYZJF-HVZUPDIGSA-N	85.1	737.745	737.74542:993372 738.74877:595805 739.75213:0		1283719	1468915	1925779	1194037	1341106	1392633	1506344	1537360	1638520	1280643	1391897	1592129	1377865	1623041	1746065	1286541	1483562	1324134	1291087	1668282	1277954	1607614	1449174	1528394	1577361	1425434	1625659	1725928	1431752	1318129	1328688	1405542	1323781	1676626	1258571	1370877
CE(DiMe(9,3))	C45H74O3	CAMLOFZLMGEUMA-UHFFFAOYSA-N	93.1	661.538	661.5376:920212 662.54095:496843 663.54431:0		794969	1112176	1064867	2269489	1848849	2923901	1300802	845793	3581010	3281437	1525521	2448696	1323265	999768	1663405	2998696	1418648	2036743	1044943	1094633	1741512	3246005	3999975	3622990	801913	976669	2379743	3125413	2443370	1123490	1017838	2457352	2551621	3716934	1747684	1593046
Cer(d17:0/24:1(15Z))	C41H81NO3	ILZGEVUWFUWJOI-FXBZXWIPSA-N	67.7	634.659	634.65851:3663138 635.66186:194626 636.66522:4853234		2354527	2875657	3951254	2757163	2936586	3688979	2975597	2736441	4125378	2768555	3576052	2773360	3191988	3346106	3218664	2256699	3060350	3946764	2837014	3584461	2760697	3353418	2830794	3092106	2998520	3571667	3257160	3191291	2636990	3172106	3038103	3053619	3712853	3416148	2745949	3509652
Cer(d18:0/16:1(11Z))	C34H67NO3	CNOVLYHRDNYVLT-DRRKUCBYSA-N	94.6	536.488	536.48822:573921 537.49157:217441 538.49493:60948		8697	10310	1222950	1060538	901224	805217	13306	1209383	747897	853616	1174658	921751	20101	885473	1670115	1106121	816777	1834376	1543325	1277126	1245561	740496	866482	803489	1074942	740048	985713	820429	1092687	760499	1380964	1289088	1552446	984936	832931	1089893
Cer(d18:0/18:0)	C36H73NO3	KZTJQXAANJHSCE-SFCXHYMASA-N	97.1	568.578	568.57837:1676818 569.58172:0 570.58508:1107944		1422730	1201617	1273456	1185802	1409730	1614942	1298383	1475787	1789577	1379327	1829269	1185434	1618713	1605992	1766288	1337206	1438339	1562492	1172252	1351043	1332691	1468068	1162316	1315192	1445745	1127761	1335628	1340281	1183063	1694070	1508699	1395764	1750073	1648520	1563446	1724226
Cer(d18:0/18:1(11Z))	C36H71NO3	URHLXWKKSRFRJJ-OCMQJCJTSA-N	63	564.584	564.58417:4442021 565.58752:0 566.59088:3801771		3664044	3186656	3742875	3272756	4039690	4352290	3971991	3788670	4526862	3565096	4681591	3191791	4167198	4540211	4738158	3690644	4395494	4445684	3520076	3746024	3506068	3926336	3249404	3587870	3976882	3382828	4026013	3853738	3391834	4480804	4327437	4211958	4430006	4469660	4455926	4725616
Cer(d18:0/20:0)	C38H77NO3	ZWAUSWHRQBSECP-NWDJCJOJSA-N	93.2	594.602	594.60193:278191 595.60528:0 596.60864:92263		92690	133024	126409	75802	157573	172867	82960	94774	158296	48210	58405	61176	68235	142438	27040	96144	169964	56078	106715	211523	127939	208001	83155	145578	162208	155542	203554	187509	30480	228318	129773	174200	128221	200262	142455	193759
Cer(d18:0/22:0)	C40H81NO3	SXPRAKSDHOEHIG-SQTCDLSVSA-N	100	624.629	624.62921:4060257 625.63256:0 626.63592:5192904		1393820	1749007	2509010	2201155	1859973	2452758	2275659	1717548	2662291	1866724	2146891	1764172	2222314	2165146	2125440	1399100	2237919	2277472	2121112	2213265	1862544	2241039	1570105	1905572	1842492	2390493	2263574	2084019	1721259	2387217	2241526	2296668	2491319	2349252	1957286	2338023
Cer(d18:0/23:0)	C41H83NO3	FTSDYFFYZJTACJ-KLBOFATRSA-N	98.8	638.652	638.65234:2261177 639.65569:194379 640.65905:1555857		1414292	1513469	2045469	1598389	1565701	2030851	1737627	1516601	2155378	1403644	1884744	1587516	1765878	1682545	1860631	1237638	1891807	2036571	1381959	1856849	1346229	1750933	1335108	1.54302e+06	1414763	1890756	1698592	1682899	1477599	1871720	1635988	1769241	2096352	1860516	1660325	1866429
Cer(d18:0/24:0)	C42H85NO3	BPLYVSYSBPLDOA-KCXVWBLISA-N	80.8	652.628	652.62756:997721 653.63091:0 654.63427:529167		705956	525197	745940	743732	682206	956962	867562	706936	1041709	597424	1009905	700568	834516	915565	1017905	571432	784502	995202	679147	832310	490384	766380	543344	654862	941394	506445	758132	798464	641106	847178	920566	873755	1039288	894536	734094	942933
Cer(d18:0/24:1(15Z))	C42H83NO3	YUULKFVZRXQHPM-LSBITIDFSA-N	95.7	650.63	650.62982:1350770 651.63317:0 652.63653:1060037		917595	878105	929768	954281	944571	1175499	930466	1029918	1343391	846917	1317823	802021	1011096	1161266	1246216	858216	1126203	1021482	958292	1083582	778832	948012	819594	883803	1197116	831704	1044009	985110	904511	1368889	1155611	991620	1294556	1084974	1082617	1428193
Cer(d18:1/22:1(13Z))	C40H77NO3	YHMJTZZWEXBHQK-AEQXCJTNSA-N	97.5	618.594	618.59442:4091909 619.59777:0 620.60113:2923945		1703654	2085636	2591308	1913363	2129046	2549742	2107005	1957494	2758311	1920082	2353416	1862171	2347245	2174249	2314332	1826076	2580306	2658377	2051074	2306060	1903766	2310724	1836649	2.07369e+06	2124718	2447636	2367956	2156848	1875627	2504868	2354997	2209710	2184733	2389914	2172589	2502996
Cer(d20:0/22:2(6Z,13Z))	C42H81NO3	ABZIJOKCYYZWFJ-QWKKJKGWSA-N	66.8	646.569	646.56946:569460 647.57281:0 648.57617:918464		233280	207502	377545	101173	356859	359669	189465	206331	246364	177200	315866	238656	217051	238592	249569	168292	291640	345608	300915	360391	326491	386513	174946	280730	236246	239240	248491	302797	162209	363809	300203	419998	375445	344777	303178	288731
Ceramide (d18:1/26:0)	C44H87NO3	CJROVRTUSFQVMR-GVOPMEMSSA-N	68.3	678.72	678.71954:1098895 679.72289:370396 680.72625:1141381		1593910	1620310	1581274	1419971	1351591	1729880	1526959	1707445	1654695	1361077	1800323	1318191	1746941	1614380	1644710	1516878	1460097	1657756	1381198	1573782	1226739	1552936	1349675	1.45131e+06	1870208	1275137	1554719	1425026	1419512	1683450	1497765	1704635	1865295	1823443	1641998	1918880
Chenodeoxycholic acid 3-sulfate	C24H40O7S	WHMOBEGYTDWMIG-BSWAIDMHSA-N	97.7	473.246	473.24609:234426 474.24944:44127 475.2528:0		822658	596960	995126	431721	679825	659440	410731	757752	1510714	460256	332992	588461	1255699	894184	1416722	949919	391182	246729	494277	398775	521100	525755	630996	578376	1158933	429890	692102	665385	841956	889900	656864	603065	476515	788110	1062429	573001
Chenodeoxycholoyl-CoA	C45H74N7O19P3S	IIWDDMINEZBCTG-OCEQEOOESA-N	79.2	1142.44	1142.43872:325349 1143.44207:144181 1144.44543:204537		82764	191754	356452	175624	165405	385157	298125	136137	349917	204729	230212	199314	226570	307242	134484	218608	179954	290105	292944	263748	236837	238559	204784	221672	161045	302331	277025	199552	182144	218494	182372	260557	240397	156846	290624	302674
Chicoric acid	C22H18O12	YDDGKXBLOXEEMN-QFZCZCNSSA-N	75.5	473.035	473.0351:127422 474.03845:36341 475.04181:25774		1360762	155213	203090	338441	709105	202911	279056	276317	445179	370879	300354	317460	132270	140088	557877	343186	914556	725224	301621	568029	369139	435629	514935	475282	195481	658140	991597	410054	219956	333081	456800	221280	657915	437064	261970	625149
Chitobiose	C15H26N2O12	HSRZMOSQMYFZBL-CGKOVJDHSA-N	99.4	425.136	425.13574:1913216 426.13909:529618 427.14245:130056		278.978	278.978	278.978	10827	278.978	278.978	4449	278.978	6786	278.978	278.978	4533	2790	4001	278.978	278.978	278.978	278.978	278.978	278.978	278.978	278.978	278.978	278.978	278.978	278.978	278.978	278.978	278.978	278.978	278.978	278.978	2828	278.978	278.978	278.978
Chitotriose	C18H35N3O13	HBAVVSYNWHLVDB-UDAFUQIYSA-N	99.3	500.216	500.21555:132065 501.2189:0 502.22226:0		173772	244112	365548	320525	129179	594726	497290	174388	352519	199062	269841	706409	340396	190565	213419	239204	28084	348285	540060	234353	336551	308636	364276	336456	509792	90273	369459	464353	362242	89941	563038	112468	290489	470654	411714	55009
Chlordecone alcohol	C10H2Cl10O	MBEIHNKADVMCJM-UHFFFAOYSA-N	79	486.657	486.65747:5818230 487.66082:0 488.66418:17055572		3750822	4378930	5739612	4175957	4498245	5159688	4686263	4001121	5620590	4294237	4846436	4381066	4635806	4852761	4746972	3707002	4679072	5517333	4575858	4848312	4552552	4898222	4263152	4580687	4350900	5510872	5151764	4776104	4479430	4761545	4596326	4770159	5169632	4897980	4878844	4933603
Cholest-5-ene	C27H46	DTGDZMYNKLTSKC-HKQCOZBKSA-N	99.9	369.35	369.3504:1718184 370.35375:511270 371.35711:65578		4519199	4851912	5002592	16103529	9324396	10565439	4681107	4883228	9077616	6327679	8798027	6307207	4707704	4897806	9579741	5608992	8976922	5638162	5011511	5214476	7647205	4653192	5551728	5102460	5152900	5150634	13031827	7895048	4389846	7134761	5154806	5094862	8835798	7027774	5624187	7202609
Cholesterol sulfate	C27H46O4S	BHYOQNUELFTYRT-DPAQBDIFSA-N	99.9	467.321	467.32108:406246 468.32443:73846 469.32779:55113		3446252	1096899	1446554	768105	779856	435204	916645	634490	1063047	512088	464391	861324	1407845	2910136	1685539	1902694	1181017	736184	771261	1123979	1334166	826540	1184707	1.00562e+06	385289	611346	1175640	793058	798615	357618	1287258	2236377	434950	683935	539440	635799
Cholic acid	C24H40O5	BHQCQFFYRZLCQQ-UHFFFAOYSA-N	57.5	407.28	407.29971:731261 408.30306:225315 409.30642:186171	53.00308:1003 54.1529:848 57.03428:19280 59.04986:5686 69.07068:1225 70.83122:956 86.04815:963 94.81438:1081 96.40224:1101 101.0534:1003 133.27818:984 154.72995:1083 183.11638:1011 252.42686:1082 407.27798:1506	12381318	6704798	9561979	5287327	6041228	6403070	6826030	5972891	1587796	9520558	1517545	6960090	7885496	10822259	4939712	3168256	9047395	5727986	5624274	6982326	6608612	7004161	2940592	4.97238e+06	5958571	6528428	12305830	6736246	3859901	13075359	8701205	6796936	5749166	2506266	8296189	8870370
Cholic acid glucuronide	C30H48O11	RBLDVEUUCHVWMW-SXYQVCRBSA-N	100	585.326	585.32642:981458 586.32977:363539 587.33313:70595		1187368	271453	569455	623949	172286	157317	544856	550103	501104	909127	373927	1616783	67646	353448	16270	201510	313624	281764	1102769	1338437	4043247	580010	756384	668197	1276761	843295	167713	539701	654790	6448376	598685	502660	191227	839421	506130	779985
Chondroitin sulfate	C13H21NO15S	KXKPYJOVDUMHGS-OSRGNVMNSA-N	92	462.035	462.03543:137549 463.03878:0 464.04214:0		316156	360673	287204	556596	337844	195909	324347	422882	366999	304145	439359	274768	364892	509560	196875	440489	553199	577675	457174	134562	269412	494078	226438	360258	490629	165120	216469	588422	325638	389460	253730	293423	338213	229729	511681	314259
Chrysophanol-9-anthrone	C15H12O3	ZZBWSNKBZKPGAK-UHFFFAOYSA-N	67.1	239.071	239.08853:1823120 240.09188:228532 241.09524:58164	67.05493:1007 89.19677:881 158.79221:881 167.13664:969 208.48027:942 236.09116:1103 239.08818:4239	28568336	6885995	21497546	29630734	37605424	21313042	37852304	22553562	20451556	28587786	40840940	39769272	28399844	37264052	21866418	39632768	39816984	22236718	22265378	28638266	40449512	40692660	23062192	31877426	19432450	38783368	24105162	41162660	29437486	22517246	37744760	39500976	17280942	41012692	37606916	30823090
Cinnamic acid	C9H8O2	WBYWAXJHAXSJNI-VOTSOKGWSA-N	98.2	149.159	149.13231:274211 150.13566:41811 151.13902:89052		1117312	1426701	2126037	1743357	1677462	1418235	892233	1199348	1635628	1316757	1153216	949159	745589	1699710	1860195	1468402	835707	1562940	1697470	1038053	1047019	946743	1750755	1348749	1661554	1604744	1704470	840556	1799362	1052967	885511	1454639	1066991	625147	1716902	1460888
Cinnamyl isovalerate	C14H18O2	FOCMOGKCPPTERB-TWGQIWQCSA-N	62	217.123	217.10715:557972 218.1105:213596 219.11386:331475	55.0187:1280 55.05508:12119 59.04985:1688 59.22383:693 67.05493:886 69.03413:1522 83.04974:6525 92.93604:772 101.05997:747 107.31223:768 111.04427:1841 128.49374:741 136.19704:747 136.25981:846 137.60056:742 155.06998:2142 199.80298:766 217.1051:1736	2993377	1254047	9214569	2977198	931960	4236219	8599183	1546245	6993701	5664530	3317762	1262929	1614239	3475214	5469186	5901360	4129600	1086528	3502960	1243406	2750420	1197215	2320694	1.75895e+06	1674165	9012400	7222244	5775752	6259306	2114494	8148104	1663083	3891055	4911145	1567719	5338880
cis-3-Hexenyl tiglate	C11H18O2	JNWQKXUWZWKUAY-JQEGGOPCSA-N	53.1	181.123	181.12198:457234 182.12533:86419 183.12869:149229	53.03936:1071 53.04618:618 54.94754:687 55.01847:716 55.05495:2215 56.20226:698 56.96558:7533 57.93557:23217 57.93851:1280 63.10801:620 65.03974:785 67.05482:1567 70.94238:2798 79.05474:2743 91.0544:4447 93.0703:1450 95.04945:2111 103.00493:682 103.05488:785 105.0699:1446 112.46581:712 116.97209:1911 127.74382:708 145.101:733 158.78331:722 170.50153:703	3339902	3220248	939708	905080	3830986	2867772	2781346	1185050	2323473	2673632	4738893	4261869	3338436	929596	1879013	6969408	5414710	3577630	3475034	2884639	2971069	2476593	6867406	4.672e+06	2726226	1667196	3216057	4760768	2818658	3521318	426467	3832434	2879911	1811121	3785324	6774534
cis-5-Tetradecenoylcarnitine	C21H39NO4	NNCBVXBBLABOCB-SEYXRHQNSA-N	99.9	368.279	368.27884:665498 369.28219:207876 370.28555:44637		5735334	6057286	5248223	2110457	2714230	1234116	5791352	5889518	4997353	3435937	1149173	766136	5788305	5750596	4837788	958438	1321681	1158243	3082613	5470642	4339150	3197159	2094828	2.64599e+06	5944715	5704117	3979554	1962027	1854555	792896	5813017	5190528	3820522	2859079	1613826	319306
cis-9,cis-12-Hexadecenoic acid	C16H28O2	RVEKLXYYCHAMDF-UTOQUPLUSA-N	94.5	251.185	251.18489:814154 252.18824:199237 253.1916:161557		10323899	3748762	6345703	7889716	3032549	7325350	7715290	7683722	3607247	6875408	6894348	3808963	3942484	8136972	5772302	6843822	3417172	7609356	3670935	4312955	2054316	3939656	6863802	5401729	842293	7340422	5856336	3611726	4694271	4034669	7828529	7451530	6222486	6403875	6700692	6425368
cis-trans-Farnesyl acetate	C17H28O2	ZGIGZINMAOQWLX-HDVIWIBHSA-N	67.8	265.216	265.21564:599890 266.21899:159125 267.22235:259791	55.01884:1030 55.05503:5252 57.0705:1039 65.03934:1241 67.05489:21092 67.05861:1210 69.07039:1368 73.55547:912 79.05472:7654 80.9679:743 81.07039:12841 83.08633:994 91.05435:1826 93.07009:2578 95.08582:4711 105.07033:1297 107.08589:1417 109.10171:1250 117.06923:1063 199.25731:873	8837176	8475350	6969134	7858679	6187266	8053775	3861056	9510241	7226918	6200766	8378248	7770127	2217359	2812076	924445	1053641	2158114	1647084	5728954	5545528	6775520	8679150	8060602	8369876	6637746	4881762	5679546	7333433	8824399	10320371	496805	1184145	1010767	986303	1984743	2640946
cis,cis-Muconic acid	C6H6O4	TXXHDPDFNKHHGW-CCAGOZQPSA-N	100	143.034	143.03363:299319 144.03698:181764 145.04034:300891		1865532	1715229	1186162	858686	1756844	869566	1073842	1426333	888676	1474760	1210442	1175043	1919561	1485441	1057066	2295471	1624208	1336098	501965	1567654	1319926	1583666	1464455	1.52406e+06	1415526	1523144	2024938	2085100	1559302	1819802	1540492	1582435	1661714	1622353	1050868	1479273
Citicoline	C14H26N4O11P2	RZZPDXZPRHQOCG-OJAKKHQRSA-N	98.6	487.108	487.10846:31450 488.11181:14599 489.11517:0		66702	125674	157848	122796	99521	118466	49306	81830	32658	117233	137529	125486	117.533	117.533	117.533	117.533	117.533	117.533	23833	54348	75884	96487	62412	79449.5	130595	49444	177268	102239	58596	60846	1814	3544	3625	1701	117.533	117.533
Citric acid	C6H8O7	KRKNYBCHXYNGOX-UHFFFAOYSA-N	99.9	191.022	191.02191:1812747 192.02526:0 193.02862:0		2978320	5279408	3933209	3896334	2993799	16426997	3449799	2029989	4372227	3996838	3543870	5099432	3974097	5512536	3529502	3731280	3066596	2499466	2807444	3150545	3175778	3737593	4032314	3.88495e+06	4730193	4818821	4647858	4123796	5946218	3479645	4225270	3976472	4257721	4504914	4333491	2470796
Citronellyl acetate	C12H22O2	JOZKFWLRHCDGJA-LLVKDONJSA-N	65.3	199.169	199.18004:1232920 200.18339:212925 201.18675:98263	53.00291:2072 53.03948:704 55.05258:1143 55.05502:16279 57.07057:1351 58.9308:709 67.05485:1007 69.07046:5147 72.04496:4050 74.09702:10036 74.93797:708 83.08591:1093 100.0761:1001 113.16232:729 124.23005:745 128.88318:861 144.65025:799 189.02826:878 199.18036:1340	15732384	13698852	9002020	7452026	9972292	10594158	6253947	12791136	13118742	5396686	12299351	2942094	15902158	2368149	2164806	7753933	7719873	12255375	15896356	4242800	6949387	4268351	15662895	9965623	5404338	8916161	5921446	10413116	7028232	7571018	11110927	3506650	3238408	3618064	2480992	2941083
Citrulline	C6H13N3O3	RHGKLRLOHDJJDR-BYPYZUCNSA-N	100	176.103	176.10268:7994659 177.10603:899685 178.10939:61699		36142536	33136786	24239218	38969464	25579684	27250226	36205100	40947796	21827834	34149372	27817442	26377896	25762990	20074926	15275621	25208008	19660682	21348870	37232564	39837628	36425336	32826928	13736036	23281482	29948918	41359756	38636528	36105776	23226942	28540152	24642934	31998660	26745894	32497526	19292204	27444674
Clopidogrel	C16H16ClNO2S	GKTWGGQPFAXNFI-HNNXBMFYSA-N	68.8	320.009	320.00854:172426 321.01189:0 322.01525:21381		756928	1216454	200558	325489	926878	243544	1118502	195572	936948	838333	639598	718614	740734	580993	311507	677325	945897	630668	818454	609960	625404	776330	650437	713384	581292	718975	226463	228802	709539	678736	439576	930087	628659	588297	612905	436467
CMP-N-glycoloylneuraminate	C20H31N4O17P	AOOQVSNKZOZOHI-JICSJHSASA-N	76.7	631.113	631.11304:85075 632.11639:0 633.11975:0		310499	46567	112194	475092	34884	91807	172103	361987	93335	138336	163059	21958	89794	134464	66355	82381	25764	105731	229856	111339	13491	106596	26848	66722	189063	63911	77693	210187	45564	11032	190660	73613	30684	129328	117553	53763
Codeine	C18H21NO3	OROGSEYTTFOCAN-GLAODNLDSA-N	91.8	300.18	300.18008:1281283 301.18343:251030 302.18679:188478		5175684	5580132	3487134	5287319	5984702	3732236	6342922	3791092	4427412	6793162	5424872	4223756	2703194	1304699	1821625	1721898	3105646	1879886	3006900	13818680	5337666	7398491	4739218	6.06885e+06	4597928	7151548	4441078	6755160	3982920	4633232	1424528	663509	2370294	2820011	2107565	3169675
Conduritol B epoxide	C6H10O5	ZHMWOVGZCINIHW-FTYOSCRSSA-N	100	163.06	163.05968:736929 164.06303:2318786 165.06639:178723		1843031	2772091	1011678	878923	1554384	1040102	2333191	2242042	2002224	937310	998112	2406860	2429338	1290722	1969400	3560913	1855460	2790251	1267590	2290854	1227792	784918	1627397	1.20616e+06	1479543	2257862	1417166	1705993	1357220	1175862	2548085	2208134	2555792	1907240	3376178	1985504
Coniferyl alcohol	C10H12O3	JMFRWRFFLBVWSI-NSCUHMNNSA-N	100	181.086	181.08566:362107 182.08901:38292 183.09237:135110		1812535	2771858	1580065	2018893	831164	2064191	784890	1716090	605926	2523647	1499784	1205285	1860941	519557	1820764	930343	757158	3838955	1771694	2357329	1792068	2259509	1498611	1879060	2666459	2672501	2671526	3440137	2208818	2066331	2196384	2020667	2117732	1805368	1206312	1206648
Coniferyl aldehyde	C10H10O3	DKZBBWMURDFHNE-NSCUHMNNSA-N	63.9	179.07	179.1064:902087 180.10975:87618 181.11311:143917	51.14258:603 51.94073:1384 53.00303:746 53.03933:1596 55.93502:3124 57.07063:4610 59.44461:608 65.03944:752 67.05496:1573 67.78967:645 67.93538:2445 68.94331:1177 79.05478:1711 91.05455:3178 91.10039:689 95.04939:3642 96.00332:726 97.81824:669 105.04537:787 107.04925:2053 108.003:2780 110.2073:796 112.51075:698 118.94299:780 135.01344:2826 136.02155:4698 141.75995:644 163.03203:1401 164.04022:109…	10435743	11511749	11337674	10884857	5779010	6163258	12109017	12181966	6634370	11576893	11470182	11674547	6024443	6158644	11510338	6445598	5889527	7233703	10960864	11515206	5472790	7229514	5827295	6.5284e+06	6044855	10846406	9861184	11076219	11330781	12070689	6427622	5736460	10686822	11227160	12471813	11415813
Cortisol 21-sulfate	C21H30O8S	JOVLCJDINAUYJW-VWUMJDOOSA-N	68.1	441.115	441.11511:899098 442.11846:196303 443.12182:75698		3424276	4537085	5293444	4773681	5939408	3993329	3984466	3508917	4037241	4821256	5108067	4859374	419606	220560	256025	331101	584264	288645	5959498	2696884	5697482	4205905	3313663	3759784	5587354	3777296	6529664	4912732	3165800	3963872	432788	664301	698801	640651	340281	24588
Cortisone	C21H28O5	MFYSYFVPBJMHGN-ZPOLXVRWSA-N	100	361.201	361.20053:108744 362.20388:31753 363.20724:0		80914	109455	232320	208798	295243	256149	313337	53819	139439	347781	233751	377272	146696	202412	80629	24814	257008	266860	134161	80462	73385	160821	242150	201486	67430	178928	452303	449432	77370	174155	129421	103498	144684	120310	302134	180639
Cortol	C21H36O5	FFPUNPBUZDTHJI-XPOJVAQCSA-N	99.8	369.26	369.26025:363904 370.2636:85374 371.26696:0		2112408	860597	14615	152441	817767	564982	1447777	862720	124662	1839233	1596456	1035390	299876	670563	18024	287507	62112	140529	159472	968747	273090	2206057	201314	1.20369e+06	57820	256782	155277	2080777	188496	480.643	130168	139220	233676	897494	117216	61607
Cortolone	C21H34O5	JXCOSKURGJMQSG-AZQJGLEESA-N	80.9	365.266	365.2659:704087 366.26925:268029 367.27261:61660		1317062	1775421	332678	668734	452688	606785	437409	1264936	352530	494348	393662	866687	1855921	2009198	973266	775109	991204	3345278	869879	1489015	1367115	720852	1322118	1021485	625631	2674044	666794	1109646	1923523	608156	886741	2891224	2619694	3830401	1397159	1862323
Cortolone-3-glucuronide	C27H42O11	OKNSFVSKHQJVRN-XAYCFROHSA-N	91.3	541.287	541.28674:29796 542.29009:0 543.29345:0		6098	9462	22863	9058	43356	21848	14296	11033	25190	22127	40074	33476	30776	26803	20837	19090	52500	32539	62601	46182	34108	73061	29442	51251.5	20115	74272	72535	44205	32516	58804	17916	54351	86029	48144	46321	27914
Cotinine	C10H12N2O	UIKROCXWUNQSPJ-UHFFFAOYSA-N	99.9	177.099	177.09947:1008553 178.10282:167377 179.10618:0	50.43857:574 52.56346:546 55.9331:541 55.93518:7476 56.40057:671 71.92985:3090 72.93773:6466 74.59432:609 83.23313:710 87.3869:603 90.9482:3960 91.05459:1719 95.04952:826 108.95821:3579 136.07291:2440 136.99042:808 154.40437:838	5788980	5788980	2793150	2665665	2447031	3633740	3495356	1589328	2140992	1312562	1580839	1440405	2399084	2695326	3218156	3802376	3417144	3578782	4737240	4072978	1268416	2126794	2422043	4323542	3.37279e+06	1666325	1669865	3358903	1828134	5560009	2608415	4018172	2154425	5205122	1283653	2622084
Cotinine methonium ion	C11H15N2O	VHRXFWHPQMABEK-UHFFFAOYSA-N	97	192.138	192.13806:647295 193.14141:300435 194.14477:126630	61.15664:630 64.6446:696 65.03938:11673 68.6719:756 68.94333:870 72.04504:1810 73.76094:594 91.0547:36976 105.00385:1502 109.06512:8805 119.04919:8571 119.06026:1503 122.95603:806 123.01414:1516 129.32375:668 136.51237:756 166.58626:698	4760406	2912480	4987408	3007219	4545694	5244333	4534424	4566133	4116141	2430144	2890936	3398088	2525921	2683529	2007647	3085610	2752279	2811944	2881956	2825729	3144556	4957866	2403903	3.68088e+06	2511334	3845796	3709826	5356352	3000335	3573776	2060287	4347969	1329556	2905996	4946683	4775141
Cotinine N-oxide	C10H12N2O2	CIPULDKLIIVIER-VIFPVBQESA-N	88.4	193.122	193.12206:596263 194.12541:171177 195.12877:221294		7907822	6154469	1436613	5854517	2791486	2129859	7221152	6669258	6099851	2503816	2716497	1546065	3670312	3757370	5705534	4698715	4106333	3779134	6983002	6325746	1705369	1969342	2709971	2.33966e+06	6199212	6381406	3290008	4503928	5662208	3005281	6166867	6817954	766255	3084711	4517110	1452453
Cotinineglucuronide	C16H20N2O7	XWZCZWKUGIQPJD-UHFFFAOYSA-N	100	353.133	353.13342:153730 354.13677:0 355.14013:0		87320	187113	234190	162498	88323	302476	52890	476715	100096	310292	80491	341042	55438	18227	67600	22404	65217	193807	371987	19345	71369	354682	49539	202110	386082	18984	77896	431264	166885	282556	24012	16081	113.897	53735	73894	94709
Coutaric acid	C18H27N3O4	ZEZFFRWWHKSMEB-GOSISDBHSA-N	99.9	348.191	348.19131:90362 349.19466:37931 350.19802:0		90737	143901	265065	252721	185325	190688	143789	226327	292160	166537	322435	172464	384334	107280	654241	1156443	587225	382387	161418	267298	224897	205768	371494	288631	189127	283398	123127	218387	228256	696914	215485	122731	111597	209061	403843	438836
CPA(16:0/0:0)	C19H37O6P	WLYRJURLXSFXRK-UHFFFAOYSA-N	99.2	393.234	393.23376:107951 394.23711:0 395.24047:27018		263125	357924	437376	288292	275622	337128	337213	317006	222219	308045	307481	315521	352726	344406	390614	154635	297864	219155	168930	352845	329351	276061	352753	314407	303412	461585	443714	190147	252772	425603	267312	401134	413334	360208	182001	309125
CPA(18:0/0:0)	C21H41O6P	BAAJXXGEGGUMMX-UHFFFAOYSA-N	95.1	421.255	421.25549:272276 422.25884:45242 423.2622:0		829772	626781	608768	323225	261864	521232	491336	465735	415021	420941	315186	575150	982022	536499	335189	607948	395896	638329	971418	423030	382892	374804	155656	265230	234508	591597	380988	388827	371263	250309	775266	417765	519463	315686	378344	544443
CPA(18:2(9Z,12Z)/0:0)	C21H37O6P	AZRMIMGGEACCGU-HZJYTTRNSA-N	100	417.239	417.23898:123746 418.24233:12067 419.24569:0		613096	146194	217471	230684	225992	156634	140253	262793	185246	263585	265270	237449	324957	200929	265456	189221	337464	266779	271181	272310	278348	317862	227224	272543	198152	238496	103674	296942	344972	299330	307992	311677	234397	228507	275160	273231
Creatine	C4H9N3O2	CVSVTCORWBXHQV-UHFFFAOYSA-N	61	132.077	132.0766:4380368 133.07995:8010015 134.08331:574475	51.85547:2558 55.54457:2668 55.90712:2758 55.93307:3271 55.9352:32530 72.93774:60545 90.05506:5338 90.90357:16730 90.94813:18886 102.37029:3306 102.86142:3527 108.95914:3978 115.38997:3132 115.39918:2949 131.6992:3097	46041840	46041840	44010072	33920348	51361492	39049292	43365048	47427056	40894308	39270964	39024404	34192024	44803460	35480220	43653108	30251946	41412828	37517024	41959984	50171876	30225234	39615676	38390056	38162808	38276432	33856732	35449900	40340804	47630920	44090488	54881492	40712716	41706824	40884920	42693448	33748076
Creatinine	C4H7N3O	DDRJAANPRJIHGJ-UHFFFAOYSA-N	82.8	114.066	114.06625:34716108 115.0696:2145031 116.07296:410603	50.24482:6377 51.96291:5441 55.4532:6503 57.1322:7162 61.13863:6743 63.01203:6308 63.58904:6557 67.03953:6130 81.49416:6719 114.06613:30955	209049152	19426410	14511616	13515022	19637540	19880920	15957214	17149772	15964996	14005243	20029508	23381542	19649872	13118189	21850758	17710598	17911856	15565662	21230550	24741880	10686526	14032126	13826810	23956468	18891639	14326934	21404468	24102584	16989556	12003323	21418714	11845526	8064919	25327322	23706542	11549070
Cuminaldehyde	C10H12O	WTWBUQJHJGUZCY-UHFFFAOYSA-N	100	147.08	147.08026:193200 148.08361:148339 149.08697:119449		1638751	609871	830694	1406811	1262809	411663	773729	1070146	884502	860026	844494	636488	678508	349967	432718	249256	725786	949660	1837343	1064102	847774	645542	1279971	962756	962256	847300	1499667	331623	960701	2050918	794754	1184896	1301199	417352	687953	335272
Cyanazine	C9H13ClN6	MZZBPDKVEFVLFF-UHFFFAOYSA-N	100	241.097	241.09668:226889 242.10003:26835 243.10339:11874		774347	556520	878217	796790	1103638	1071869	1084040	328638	927664	757586	972075	947304	66281	317041	270936	192081	1085220	297459	1482269	322546	629376	759351	816816	788084	1332085	414712	1044294	305868	214298	694551	382417	635547	676093	481435	628375	123214
Cyclamic acid	C6H13NO3S	HCAJEUSONLESMK-UHFFFAOYSA-N	100	180.069	180.06868:669403 181.07203:836972 182.07539:140620		2806734	847832	2710586	1801999	2940249	2207311	3291874	2284498	2736414	1827888	3746122	403126	256133	223058	288468	300979	467972	298107	1306030	1640611	1237674	2404406	1361441	1.88292e+06	1348408	2040390	649565	3178084	1544663	517680	355363	501901	400600	614202	290165	172415
cyclo(L-Leucyl-L-prolyl)	C11H18N2O2	SZJNCZMRZAUNQT-IUCAKERBSA-N	66.8	211.144	211.14392:379406 212.14727:107830 213.15063:88766	51.14812:615 53.03408:698 55.05487:889 67.0548:1122 68.04997:840 69.07056:1494 70.0658:15487 86.09693:1626 91.05453:1202 95.23887:678 98.0602:2772 130.95003:879 211.14323:1572	412901	1544211	3039749	3352914	12185350	10376534	393331	1161434	5274916	4781054	3535268	3039164	1986450	1655969	2591711	1006035	4021084	2454489	3642999	2811809	5128382	1870321	2948686	2.4095e+06	4776570	4821130	2505477	826219	1560838	2694214	1340983	944536	3175290	1803649	2570106	1090019
Cyclohexyl cinnamate	C15H18O2	GCFAUZGWPDYAJN-QXMHVHEDSA-N	68.6	231.138	231.15875:1513595 232.1621:245471 233.16546:48064	50.54054:575 50.58559:562 55.05505:7645 64.93976:658 67.05485:1344 69.07056:4304 79.05489:1897 81.0703:1361 83.08598:913 91.05439:1224 93.07015:1150	11784974	11997883	7525250	13465970	7890208	9000915	13472879	9529870	7999864	6436738	8223860	14355626	11039775	17508688	8358382	12384189	14434283	13020030	10969554	10403727	10819046	12314698	13502984	12908841	12001713	10870158	5941500	12027700	10398200	12384559	13831819	10059514	14130353	17135568	13270799	12138744
Cys-Cys-Asp-Pro	C15H24N4O7S2	DKZZUBANFHKYBC-UHFFFAOYSA-N	84.5	437.145	437.14496:52890 438.14831:9660 439.15167:0		118048	88063	103198	81597	197800	189539	182628	58820	94412	173498	223771	255716	119648	279280	100178	149357	189740	222923	257334	71135	171317	177659	140634	159146	298361	134405	57376	121206	130141	183969	171850	100725	171305	180696	190043	197163
Cystathionine ketimine	C7H9NO4S	XJUQJVUYGRTQGI-SCSAIBSYSA-N	99.5	202.013	202.01295:593072 203.0163:70015 204.01966:16624		1940561	1829332	4555812	2066379	3493823	3490460	1332202	4004136	2684426	1503048	1088500	1249540	1461982	3856925	4509274	4489656	3944462	1416453	1271843	4117871	2580818	1572029	3545820	2.55892e+06	2135750	2873724	4182694	2636490	1453824	1600187	581721	2919310	1305835	1484679	2755445	3477724
Cystathionine sulfoxide	C7H14N2O5S	JNUGGJHCMRWUDV-FMMPLYQGSA-N	100	239.07	239.06984:375368 240.07319:0 241.07655:0		1702102	705561	908566	1527415	719571	645770	925358	1105100	629758	376234	675790	1541743	1294659	1337675	1042560	818995	498025	937123	1622362	1396191	252775	335573	1067354	701464	1021580	1408281	568689	1813170	558148	1029853	598691	679491	1286781	1010947	745469	846068
Cysteic acid	C3H7NO5S	XVOYSCVBGLVSOL-UHFFFAOYSA-N	97.5	167.986	167.98598:7100201 168.98933:1298488 169.99269:404296		38992644	38167888	28679406	31522660	27833904	33431260	35416648	40038452	36722788	33116648	32461304	32371110	36486920	36723444	37413220	33733864	33151818	32559424	38722072	37258488	33223362	32723732	29503888	31113810	39220352	37632204	33955964	35076372	33531300	33810724	34954264	38241800	33958000	30498292	31744582	25621228
Cysteine-S-sulfate	C3H7NO5S2	NOKPBJYHPHHWAN-REOHCLBHSA-N	98.5	201.975	201.97514:721316 202.97849:151666 203.98185:141946		949381	975485	2354283	3444785	1730497	1137052	1183900	2097637	1647242	3255263	1078916	1219199	821497	1021808	1739094	905272	2220016	1832751	1967533	1413972	3023287	1465919	988538	1.22723e+06	2636342	3648270	1954542	2024225	766160	1056717	1429351	2153373	2339615	2987737	1462549	1791938
Cysteineglutathione disulfide	C13H22N4O8S2	BNRXZEPOHPEEAS-PPSBICQBSA-N	97.4	425.069	425.06906:340575 426.07241:73954 427.07577:0		480361	2012922	572648	865537	1068321	468025	625884	480666	435157	1455252	502836	1542663	1098956	1549563	1187468	888295	852597	2942426	1107068	2687578	556666	1041029	634966	837998	729764	1916812	1147314	745134	1658524	1908063	569636	2028204	1540579	1722432	1839655	3360172
Cysteinyl-Asparagine	C7H13N3O4S	AYKQJQVWUYEZNU-UHFFFAOYSA-N	99.3	234.05	234.04962:50499 235.05297:0 236.05633:24996		21973	22513	50585	38218	206850	27339	55144	63315	102399	23242	89863	37857	2286	2179	16696	4756	2627	2554	17660	66182	26911	57706	334672	196189	15772	124551	16205	173625	238975	18781	2113	13691	2852	7268	13422	4857
Cysteinyl-Cysteine	C6H12N2O3S2	OABOXRPGTFRBFZ-UHFFFAOYSA-N	99.9	225.034	225.03432:510448 226.03767:0 227.04103:0		686887	826339	876346	829128	777548	863865	960982	922683	968182	866688	910347	984851	821413	763239	879980	611177	893631	1005273	824972	1016758	815418	903722	970000	936861	863120	899908	942496	897527	751849	895707	950336	855294	1087638	1053240	672608	1118240
Cysteinyl-Gamma-glutamate	C8H15N3O4S	XPAFFAFOIOJDEH-UHFFFAOYSA-N	100	248.071	248.07126:40489 249.07461:0 250.07797:0		76997	152072	25666	95749	84997	178506	73632	84578	41440	167755	83201	99379	73544	57155	23253	80426	65408	62945	154133	179110	104252	205697	105050	155374	133880	187384	84215	175019	126063	137848	78453	43287	100890	87334	56554	69963
Cysteinyl-Histidine	C9H14N4O3S	LVNMAAGSAUGNIC-UHFFFAOYSA-N	99.9	257.074	257.07388:180923 258.07723:91227 259.08059:0		202312	967881	473807	732288	329476	661304	290094	693614	442515	641333	680877	809607	304991	541312	363286	310981	574422	563344	787503	437390	760806	580032	345850	462941	771987	677703	673442	371572	525771	925070	294548	216892	462785	236970	380051	525393
Cysteinyl-Isoleucine	C9H18N2O3S	VBIIZCXWOZDIHS-UHFFFAOYSA-N	99.9	233.098	233.09821:2425919 234.10156:0 235.10492:518267		3652594	3916015	4933228	3381987	4594183	3826941	3953700	3321057	2644854	4261922	5747668	3031281	7077662	5924836	5454638	3045879	9880017	6061704	4521992	4038128	2728472	6718588	4522028	5620308	4703720	4085700	3345784	6571812	4579221	5412656	6624660	4272686	4896854	9878124	10127106	4578406
Cysteinyl-Lysine	C9H19N3O3S	WXOFKRKAHJQKLT-UHFFFAOYSA-N	99.7	250.118	250.11835:393491 251.1217:87634 252.12506:39933		3056914	1310273	878348	1195098	764484	1050352	1593463	1424078	1591384	1701808	2349358	1301700	1191147	1818646	1499552	1112126	693636	699911	1466220	422670	819723	885253	608861	747057	947960	724793	1368889	1329487	876415	1078115	2681196	1038882	1182886	1635754	1220190	854164
Cysteinyl-Methionine	C8H16N2O3S2	OOULJWDSSVOMHX-UHFFFAOYSA-N	99.4	251.048	251.04771:98910 252.05106:0 253.05442:0		486594	193675	287988	341422	78210	158843	153559	305954	94417	299138	226818	247089	215275	139084	115089	87525	300707	136479	259492	203949	85113	154954	161419	158186	205170	238123	252672	138169	113203	208112	109947	421508	337311	179789	129249	306379
Cysteinyl-Serine	C6H12N2O4S	YXQDRIRSAHTJKM-UHFFFAOYSA-N	99.7	209.055	209.0553:1681138 210.05865:149555 211.06201:137056		6416582	8600120	6381616	8101515	5944801	6555988	7002280	6892720	6322504	6852516	6221500	7078796	4924072	5261867	4573408	5809648	4665597	4857886	7187142	6914350	7419370	6780914	7790970	7285942	7050941	6757498	7374564	7016562	7714342	7946442	5587890	6172384	6887428	5460710	5662049	8322027
Cysteinylglycine	C5H10N2O3S	ZUKPVRWZDMRIEO-VKHMYHEASA-N	98.2	177.024	177.02425:3767438 178.0276:334034 179.03096:72148		17174254	6352730	5784042	17526440	10964436	8345165	10986409	10971853	8773579	16278687	13878481	6785066	7319753	5777692	4950080	7112518	6121012	8225462	14284897	7944436	6411360	7035826	7170707	7.10327e+06	14396191	7317756	8553073	9539581	7956814	9390135	8219732	4888202	3581473	6458366	5784558	5414266
Cytidine	C9H13N3O5	UHDGCWIWMRVCDJ-CCXZUQQUSA-N	96.2	244.079	244.07887:1423054 245.08222:165989 246.08558:43289		4890808	5830634	4320001	5421799	5603010	5057626	4724598	5026720	4151366	5459310	5279926	6277054	6018544	6867178	5244736	10104774	8823048	8698266	5194527	5009800	6310371	4809063	6248071	5528567	5953936	5532203	6366186	6158448	5380504	7227406	10293222	8766479	8855893	8955536	7783765	9333545
Cytidine 2',3'-cyclic phosphate	C9H12N3O7P	NMPZCCZXCOMSDQ-ZRTZXPPTSA-N	100	304.035	304.03461:49534 305.03796:0 306.04132:0		102985	59915	13695	14530	55726	21169	14943	6808	45221	17903	37929	15145	47167	45495	22093	126041	92690	69376	11916	22391	51793	33546	38386	35966	31503	25364	7825	8902	64116	20062	150928	86535	125907	181470	47775	156610
Cytosine	C4H5N3O	OPTASPLRGRRNAP-UHFFFAOYSA-N	63.3	112.018	112.01803:48691964 113.02138:13971436 114.02474:2921837	54.79929:40522 56.05448:42938 57.02385:41187 57.93551:202108 58.93334:87069 59.93106:1541575 64.40465:38369 65.19439:46699 75.93622:58688 76.93367:54717 80.13991:45491 94.74197:44295	402721280	402721280	429727232	147948576	406718912	430946720	420030112	384496032	134204776	415649664	417878016	422280352	431369728	419801248	413671424	422006144	438748192	427319776	407181664	397951104	422680096	421742848	420631648	401912384	411272016	430970176	435315904	431592736	414664448	421791328	431307776	430398752	429040704	434103904	418707104	403582208
D-1-Piperideine-2-carboxylic acid	C6H9NO2	GEJXSVNGWOSZPC-UHFFFAOYSA-N	100	128.071	128.07057:1020052 129.07392:1719954 130.07728:3780309		4537290	5564500	6209558	5662384	6709299	5502377	3030191	3758156	6067417	6362561	4503360	3510653	2378634	5221805	6527076	5296437	2852160	4164558	4245340	5298710	5484444	6784448	7502510	7143479	3653195	4008384	5553130	6485456	5577758	5656538	4589426	6546218	7090382	3406610	2591950	7874126
D-4'-Phosphopantothenate	C9H18NO8P	XHFVGHPGDLDEQO-UHFFFAOYSA-N	99.7	298.073	298.07349:295700 299.07684:30018 300.0802:88703		621758	1104348	456722	1552377	1514297	1457636	867537	850762	882287	1043038	1659436	1020836	518537	1185413	548083	997154	1345922	1366953	1320293	917513	1402989	1218481	2076998	1.64774e+06	639821	822807	1009719	1300440	1244722	1298572	928835	659218	1112929	1658433	1129303	1341938
D-Arabinose 5-phosphate	C5H11O8P	PPQRONHOSHZGFQ-WDCZJNDASA-N	99.4	231.021	231.02087:157975 232.02422:0 233.02758:31212		956573	358247	260492	592920	620474	527448	164440	1201629	496266	747058	181882	407102	990447	271899	331069	430655	797616	875449	796650	688456	266353	882516	584345	733430	241384	532429	587223	692966	636795	253689	347575	874962	446980	194220	172525	363091
D-Arginine	C6H14N4O2	ODKSFYDXXFIFQN-SCSAIBSYSA-N	100	175.119	175.11867:49106268 176.12202:3414800 177.12538:246779		365927680	308897664	268486528	463103616	277030336	397848736	296072768	359422400	289441216	433077824	294297120	393860832	282253920	276198208	257813008	287620672	276101152	338283072	451511936	331161216	268583136	305183008	291017632	298100320	414511232	290880896	328213280	362778048	333273408	275213280	311039424	307805600	257119376	337750624	285417248	276770656
D-Cysteine	C3H7NO2S	XUJNEKJLAYXESH-UWTATZPHSA-N	98.3	120.003	120.00329:2322080 121.00664:0 122.01:85417		9256700	6194294	6417192	9028929	5766986	5646984	7142440	6594319	6794198	6543982	6511092	4693181	3844654	4593833	3547034	4038851	4209840	4315584	7651396	5069793	6708230	5077738	6240888	5659313	8083116	5154498	6467348	5041624	7381151	8711632	4483395	4490534	4305824	3023455	5626898	4274712
D-Erythro-imidazole-glycerol-phosphate	C6H11N2O6P	HFYBTHCYPKEDQQ-RITPCOANSA-N	83.2	236.998	236.99785:2678352 238.0012:166223 239.00456:55349		7745626	11503586	6932930	11675484	7754042	6032276	14101544	8147922	3074526	7990034	8753966	6767260	6760806	11436309	6890935	8165314	12381634	13098468	11287994	5805244	6637146	11615839	9187274	1.04016e+07	9490533	4742914	8695916	11163668	9175386	22143666	7236710	5986344	13855919	7077533	10562255	12198980
D-Glucuronic acid	C6H10O7	AEMOLEFTQBMNLQ-WAXACMCWSA-N	92.9	195.031	195.03078:708019 196.03413:0 197.03749:0		1850926	1011985	2678706	2221449	1708584	1298561	1737583	2251246	1092588	1484764	1743458	1825820	1061676	1251037	1589598	2170200	1578581	1565686	1546574	881143	1378883	2417902	947142	1682522	1862726	1468888	2409519	2369746	1722889	1315765	2257511	1178840	1646247	1826454	2073510	1793712
D-Glucuronic acid 1-phosphate	C6H11O10P	AIQDYKMWENWVQJ-AQKNRBDQSA-N	99.4	275.011	275.01068:106594 276.01403:0 277.01739:143979		592050	864965	166349	248764	380932	300477	244462	468564	319053	392364	336954	359384	439039	165397	301278	175106	422722	498192	189287	368947	145970	333337	100277	216807	102354	141860	274529	283554	270748	135393	155554	608501	128200	194560	394589	272220
D-Glutamic acid	C5H9NO4	WHUUTDBJXJRKMK-GSVOUGTGSA-N	64.7	146.06	146.05975:2435160 147.0631:244026 148.06646:0	50.01583:2940 51.02191:1641 51.02376:16947 52.84791:1402 53.03946:12050 55.93525:1513 64.25973:1589 65.03932:23994 65.65591:1493 72.18451:1512 75.02352:19597 77.03901:7813 88.77814:1804 89.03899:4650 90.04656:4230 91.04958:2149 91.05467:32375 95.04944:20005 98.06427:1822 102.03368:2706 105.0451:4764 117.05743:9672 118.06478:2170 119.04914:3357 128.04942:7792 129.04478:6386 146.05992:9579	27376004	27376004	31456508	14584878	32977626	17103926	17663456	24923814	23517720	8844321	23421664	9462382	34081848	3247875	2592587	6781118	3379356	12370394	2276939	36875300	12521973	14571198	7743838	21185034	14464436	24071976	18540636	19211568	13325191	16779370	47050720	15556416	12972012	9730999	16816592	2185256
D-Glutamine	C5H10N2O3	ZDXPYRJPNDTMRX-GSVOUGTGSA-N	73.3	147.076	147.07631:10763809 148.07966:1554763 149.08302:0	55.72006:5009 56.05029:173963 65.60293:6720 71.39317:5409 84.04493:139845 84.07252:6414 130.04936:6632	70544896	56835300	44750288	69229880	59459984	39004836	60561080	62721836	48240660	52936980	64400200	43618556	38259976	52719736	43973812	51448060	58496436	60165552	58810316	46589840	48792740	49960104	35344152	42652128	56924824	41552132	55386812	57208440	48622044	55917040	57234740	48742448	51899584	52823780	43851172	44160664
D-Myo-inositol 3,4,5,6-tetrakisphosphate	C6H16O18P4	MRVYFOANPDTYBY-UZAAGFTCSA-N	99.7	500.94	500.94003:54646 501.94338:0 502.94674:37329		135665	120477	27949	68285	114956	53346	87920	80801	54558	142622	127016	50030	16440	5681	10370	30048	4455	8116	87741	181795	125089	88687	73708	81197.5	109530	189467	113873	162034	102519	128775	57200	28107	48765	60894	17387	37742
D-Pantethine	C22H42N4O8S2	DJWYOLJPSHDSAL-ROUUACIJSA-N	99.9	553.24	553.23981:154250 554.24316:50609 555.24652:0		273546	533115	96828	1074622	562178	759328	381693	344622	465069	1304397	671012	663762	527095	228490	299596	1102939	625174	1126904	227995	296155	496935	1058180	1049647	1.05391e+06	292380	518442	563257	523176	245150	690638	191176	320040	716486	490995	473834	570784
D-Pantothenoyl-L-cysteine	C12H22N2O6S	QSYCTARXWYLMOF-CBAPKCEASA-N	100	323.128	323.12759:72665 324.13094:0 325.1343:18353		182649	500912	89788	412661	292756	170901	198785	231783	115401	219991	220062	224887	43493	249343	29869	115417	234612	187532	245360	143972	114808	304271	207660	255966	279917	174223	84078	206860	87575	169560	90103	154537	151765	80427	147485	157333
D-Sedoheptulose 7-phosphate	C7H15O10P	JDTUMPKOJBQPKX-UHFFFAOYSA-N	94.4	291.031	291.03058:144143 292.03393:0 293.03729:98470		290836	902774	213754	75980	589717	373347	159324	392888	173000	357591	353737	422710	142070	73956	62447	23314	56182	128903	405707	482307	347123	225044	489784	357414	540423	338871	449000	730232	320909	923529	96732	40868	841442	408127	142477	294094
D-Tagatose 6-phosphate	C6H13O9P	BGWGXPAPYGQALX-OEXCPVAWSA-N	100	261.037	261.03674:2744941 262.04009:244626 263.04345:911322		1617277	4213902	4050353	1440416	2068569	3167328	2079145	2556416	4379591	1542802	3424310	3688959	4432640	610640	4798173	3448812	874300	4290292	2297757	2113574	3928138	2089333	3355409	2722371	2948257	2101404	4928090	2953171	2489197	3099454	6278880	4597766	7409846	4002183	6414874	7007649
D-Xylono-1,5-lactone	C5H8O5	XXBSUZSONOQQGK-FLRLBIABSA-N	100	149.045	149.04491:497571 150.04826:97022 151.05162:314909		2908390	2645171	1711850	2481723	1471994	4578433	3162004	4217861	4071346	2985563	3748002	4458684	2661210	1845657	1142020	2741733	1216240	2701925	1366941	682627	2820316	2107490	3301578	2704534	1976583	2343020	1449938	2656247	444342	1778273	3702345	4379594	2716096	2863598	4099120	3915520
dADP	C10H15N5O9P2	DAEAPNUQQAICNR-XVMARJQXSA-N	98.9	412.034	412.03424:191194 413.03759:462970 414.04095:155717		721423	754323	293379	497613	836158	307406	715495	1281308	933605	261604	767372	1013639	747425	389054	341502	301754	1077016	907171	530500	781156	974126	310103	596222	453162	718228	800589	417617	482301	715954	733153	1064830	1467012	629246	717723	683172	1015275
Daidzein	C15H10O4	ZQSIJRDFPHDXIC-UHFFFAOYSA-N	99.8	253.054	253.05394:311249 254.05729:0 255.06065:0		66526	22840	88239	322837	88886	55871	91.3474	91.3474	211048	187109	421851	1995670	9987	7603	28738	1179891	5504	26438	94483	108220	29943	776133	177405	476769	13573	79643	91.3474	275527	12507	4662	16202	141752	29940	8550	9246	101809
dCMP	C9H14N3O7P	NCMVOABPESMRCP-SHYZEUOFSA-N	87.4	308.038	308.03827:82294 309.04162:0 310.04498:0		138144	56813	76188	210399	159309	306954	207811	89540	287106	227694	197395	174827	124692	211462	97448	164844	180495	234553	280103	135721	68641	172409	294090	233250	305724	159123	25209	97268	137399	150507	95618	116801	59997	213289	121289	160713
Decanoic acid	C10H20O2	GHVNFZFCNZKVNT-UHFFFAOYSA-N	61.4	171.139	171.14885:3677782 172.1522:546672 173.15556:62656	50.40089:1422 53.00299:1557 53.03937:2003 53.93982:4822 55.05501:48057 55.93512:3490 56.01364:1869 56.05013:3683 57.49028:1571 72.04498:61527 83.08566:2322 88.90842:3345 89.38669:1668 97.00803:2148 98.06045:1899 125.01122:1819 165.58698:1926 171.14836:2049	26349498	29480662	24692580	22905250	37347924	33805904	31647168	28049236	18651014	40930668	28843554	20752868	25614164	25304808	24272528	27579310	26522214	37383848	30350706	24102416	25375168	22905696	32556806	27731251	26992120	27640042	27544078	25279238	35702088	28972310	15031862	23250196	9998383	36999728	34654060	37016752
Decanoylcarnitine	C17H33NO4	LZOSYCMHQXPBFU-UHFFFAOYSA-N	100	316.248	316.2478:34128 317.25115:0 318.25451:21277		118225	133604	34990	83466	105360	77132	125908	112707	135493	110409	92903	85504	130921	68044	45508	60182	68708	89825	104529	111943	33225	61626	86256	73941	110782	69107	38773	44054	54022	72435	92317	115244	47082	47038	59252	60720
Decenedioic acid	C10H16O4	XUNMWLWTZWWEIE-FNORWQNLSA-N	100	199.097	199.09671:193912 200.10006:106321 201.10342:269630		391841	400722	320236	597919	442928	378129	308243	808464	358887	309132	189566	537699	388683	428409	374235	880112	632624	706592	138048	196341	347127	395785	398321	397053	271131	257913	578920	255399	362211	404514	428290	820722	346587	240226	678095	450741
Dehydroepiandrosterone	C19H28O2	FMGSKLZLMKYGDP-USOAJAOKSA-N	100	289.216	289.21579:336972 290.21914:55150 291.2225:45559		867543	645228	359251	1351586	241046	219366	924791	1719088	471604	589722	1691343	651563	1837032	850518	934215	1634352	1667017	2153021	618646	1411261	414620	652016	196726	424371	522391	407828	534390	523240	272641	1275504	1325090	1024838	920578	953958	438270	762994
Dehydroisocoproporphyrinogen	C36H36N4O8	JDRJCEDEXKHHDY-TXUIXYGZSA-N	89.3	651.222	651.22223:218806 652.22558:77892 653.22894:0		707994	854900	366990	1258473	254084	1541020	875755	769903	948815	1492336	818296	1123777	810509	1046648	1059423	584800	749190	946706	906571	999738	837589	810216	593146	701681	730909	518447	1088407	368963	1241256	671839	322471	562397	1417023	501103	884536	692427
Dehydrospermidine	C7H17N3	YAVLYBVKPXLZEQ-UXBLZVDNSA-N	97.4	144.138	144.13812:790863 145.14147:90164 146.14483:0		3591926	3086446	3077750	3265463	3578898	1847055	3175133	3402727	3012107	1832462	3478094	3651089	3309897	3243222	1847996	7675486	3264787	3202709	2278237	2694707	3312383	3201917	3041142	3.12153e+06	3406834	2904808	3075656	2439378	1829576	3280919	3455967	3307673	912892	2009933	3191100	3632968
Deoxyadenosine	C10H13N5O3	OLXZPDWKRNYJJZ-RRKCRQDMSA-N	59.5	252.109	252.15691:1671268 253.16026:262944 254.16362:27330	50.62374:739 82.54925:990 93.97005:829 104.10752:1173 104.51662:1209 130.38333:858 149.88634:1029 252.15739:3755	15841386	9050300	14261145	9869291	8911974	15842329	8726803	9886368	9820685	12114804	10587766	11191795	11743065	16499812	8155750	15104507	10516386	9611632	11363335	10173639	10119935	8891010	13954887	1.14229e+07	9545360	12171007	8764446	8552581	10839710	10348949	11034918	8772782	8752056	9265788	12092666	9312798
Deoxyadenosine monophosphate	C10H14N5O6P	KHWCHTKSEGGWEX-RRKCRQDMSA-N	99.6	332.08	332.08008:355763 333.08343:44282 334.08679:0		878508	242595	269561	925792	454307	226035	500884	424255	309655	582108	529959	156572	227784	197091	133682	282196	268536	469532	524372	235398	261404	393860	161621	277740	487436	234967	295264	352712	267777	322139	354201	151429	160736	276549	173757	139783
Deoxycholic acid glycine conjugate	C26H43NO5	WVULKSPCQVQLCU-ZMBDPXIHSA-N	71.1	450.32	450.32019:20549882 451.32354:6017394 452.3269:929653	67.05494:15161 67.45934:9726 74.84357:9516 76.03997:97180 79.05467:10807 81.07052:36807 83.08607:13671 85.06537:12724 86.31285:11142 93.07031:31196 95.08602:44101 105.07047:19087 107.08613:61295 109.10126:26547 119.08554:29367 121.10117:48976 123.11709:10882 127.57708:10292 131.08539:15885 133.10115:37748 135.1169:57568 136.41856:10861 145.10106:34609 147.11658:56666 149.13213:26572 158.08127:233…	120531648	120531648	36627848	379891584	66627368	75489688	224015664	221921728	62012812	73121592	98986096	193624896	368945344	71529816	116487960	18988062	143128144	343545280	128080008	132562256	296203232	213406576	73960648	189707936	131834292	126673456	415465888	74238080	66255216	207110512	393003648	89454224	57222252	71741896	144300320	171716656
Deoxycorticosterone	C21H30O3	ZESRJSPZRDMNHY-YFWFAHHUSA-N	76.3	331.209	331.20813:670666 332.21148:108321 333.21484:26404	52.58869:705 55.61062:862 63.0943:747 66.03421:2203 67.11662:848 76.7252:722 97.3057:887 98.98426:1104 108.84323:826 150.13824:894 155.88417:891 164.34657:911 193.61009:1182 262.03903:1025 331.2085:19887	18984098	18984098	6452089	4321456	5459484	4332871	7059952	10405957	11332691	10034374	6038532	6183330	4924631	10501947	6806858	10927259	11105021	5313678	11637568	5586456	10498103	5328810	10588296	2000266	6294281	4054796	11041223	9253778	5638394	6162574	11549151	13826537	6074557	5811862	4283528	5475392
Deoxycytidine	C9H13N3O4	CKTSBUTUHBMZGZ-SHYZEUOFSA-N	100	228.097	228.09724:471376 229.10059:400981 230.10395:42255		1416234	565793	629000	1537954	1559424	2045835	1814478	553460	1070878	2045664	1702305	1488210	859843	925160	732812	1081435	1099625	1341634	2226600	1502880	1185774	1017261	1432334	1.2248e+06	2256942	1176476	853966	869377	1047668	2314940	1088791	812016	292916	1204088	1110887	1082552
Deoxyhypusine	C10H23N3O2	PGPFBXMCOQNMJO-VIFPVBQESA-N	89.4	216.195	216.19548:258951 217.19883:52854 218.20219:85339		1693794	280350	468900	634012	938093	532283	830037	679766	236187	283271	816566	661908	578350	332880	440984	490191	1128278	351536	389527	374413	284018	721124	536220	628672	194053	389257	339258	541355	563717	441794	770907	496572	486233	382480	876370	316062
Deoxyinosine	C10H12N4O4	VGONTNSXDCQUGY-RRKCRQDMSA-N	97.6	253.104	253.10416:255890 254.10751:100889 255.11087:144406		1516492	1160543	898256	549907	350147	1323399	634272	556470	698392	635428	773991	635390	358219	661759	1706038	932986	471990	1303918	1004892	474902	854848	912687	1693891	1303289	1076093	505497	1144522	1065428	480272	912663	494504	956282	590134	436342	492093	693409
Deoxypyridinoline	C18H28N4O7	ZAHDXEIQWWLQQL-IHRRRGAJSA-N	98.2	411.198	411.19809:258676 412.20144:69882 413.2048:0		583489	251126	130326	1078075	343311	189174	147616	19904	131227	1904299	154098	140332	1203711	44089	115659	100295	640210	217336	545844	174333	714082	156145	205338	180742	275514	1301288	372198	151480	157424	32065	80034	138178	35826	165349	181634	2629142
Deoxyribose 5-phosphate	C5H11O7P	KKZFLSZAWCYPOC-VPENINKCSA-N	99.1	213.01	213.01015:259842 214.0135:0 215.01686:0		486931	235626	926254	618547	180960	517628	458011	723464	573742	523069	448849	404352	642557	493569	455788	705907	452298	415673	631733	279840	331641	448988	914327	681658	951090	552541	598867	562922	422910	950460	753861	376971	448243	1009229	769848	687543
Deoxyuridine	C9H12N2O5	MXHRCPNRJAMMIM-SHYZEUOFSA-N	100	229.081	229.08131:360261 230.08466:0 231.08802:335493		1491971	2261834	365473	1068196	2276092	1584651	412933	441383	410661	1771277	1045328	1735317	405267	642730	406699	1222236	1391063	1819874	1193160	1124573	1354059	902025	609795	755910	2673272	1582553	1222724	542632	2001572	1589367	503738	451030	342251	1598169	626769	1779463
Dermatan	C18H31NO14S	DYTJJIPHSVVNGF-UHFFFAOYSA-N	91	516.117	516.11749:98831 517.12084:21461 518.1242:0		261132	142690	485181	225897	369509	323788	410412	228527	141167	140516	225414	326386	81729	12353	238452	7853	372446	190713	205007	283478	162938	354408	132519	243464	53379	259760	281360	341113	365183	429320	63818	394849	69667	394544	229872	491094
desmetryn	C8H15N5S	HCRWJJJUKUVORR-UHFFFAOYSA-N	99.5	212.103	212.10254:75366 213.10589:53812 214.10925:151395		207314	97037	116646	73550	155889	130490	124307	92313	211626	32451	108733	67666	96045	31435	51365	41428	186622	128628	261257	108700	183921	78226	74501	76363.5	161601	144666	217616	187877	123631	187970	31070	207833	92557	35442	65613	363319
Desmosine	C24H40N5O8	VEVRNHHLCPGNDU-NIVVRJPPSA-O	99.2	525.287	525.28656:397340 526.28991:90357 527.29327:17543		2139038	1220420	1103995	1237742	1092794	1441096	1263129	1327206	1222144	1263584	1327618	1152179	1392433	1572732	1314817	1407940	1360411	1351883	748688	1230144	1192643	1340096	1248560	1294328	1021412	1286344	1090747	1418627	1521698	1334451	1612038	1508358	1217828	1141283	1300866	1440204
Desoxycorticosterol	C21H30O3	ZESRJSPZRDMNHY-YFWFAHHUSA-N	75.3	331.227	331.20813:670666 332.21148:108321 333.21484:26404	52.58869:705 55.61062:862 63.0943:747 66.03421:2203 67.11662:848 76.7252:722 97.3057:887 98.98426:1104 108.84323:826 150.13824:894 155.88417:891 164.34657:911 193.61009:1182 262.03903:1025 331.2085:19887	18984098	6452089	4321456	5459484	4332871	7059952	10405957	11332691	10034374	6038532	6183330	4924631	10501947	6806858	10927259	11105021	5313678	11637568	5586456	10498103	5328810	10588296	2000266	6294281	4054796	11041223	9253778	5638394	6162574	11549151	13826537	6074557	5811862	4283528	5475392	6140542
Dethiobiotin	C10H18N2O3	AUTOLBMXDDTRRT-JGVFFNPUSA-N	100	215.139	215.1387:473833 216.14205:125512 217.14541:184188		1001519	1983082	790049	1247973	1292426	1347075	1068564	1496175	909476	1011495	1495886	1414024	1588308	1300230	1487104	903928	1554397	1483576	1566147	1251644	1791379	1389005	1312603	1350804	1637580	1297841	1728350	1410483	1779200	1639948	1527155	1394067	1770200	1450713	980840	1962564
Deuteroporphyrin IX	C30H30N4O4	KWKUIRGQJJFUCG-LMKUSPAJSA-N	99.9	511.232	511.23233:96115 512.23568:40774 513.23904:0		379843	232837	175687	234416	410312	240816	204029	300477	348208	470743	256756	257499	185030	344822	237377	407204	278452	569616	282770	191345	308700	323879	520145	422012	251186	115253	407776	283138	250352	560588	211743	316320	395950	399986	249244	212183
Dextrorphan O-glucuronide	C23H31NO7	YQAUTKINOXBFCA-JXZOLDDASA-N	81.3	432.171	432.17065:321078 433.174:0 434.17736:0		280358	839662	320008	264930	357907	321472	357389	714948	293833	232271	327426	342118	438324	25509	438355	556624	113432	442602	389049	307470	562632	105327	605874	355600	434042	246754	666474	319496	450703	292527	876236	365848	641818	393754	856839	931390
DG(14:0/0:0/20:5n3)	C37H62O5	MOLFKNFPDDEALJ-JNSNDCRBSA-N	73	587.427	587.42731:192894 588.43066:0 589.43402:0		395306	162511	71023	173430	255965	199220	262777	170546	354218	194070	527288	54279	100430	472828	77334	218549	202841	446936	379429	357693	233210	31827	132724	82275.5	67303	236501	124572	342603	274321	201856	396874	181888	84910	224227	147310	136020
DG(14:1n5/0:0/20:5n3)	C37H60O5	YHVUZLLJEYOJSI-JQCLMQSSSA-N	80.7	583.404	583.40411:266961 584.40746:54645 585.41082:75911		2732447	357061	865877	416846	368814	1021025	403314	511536	519354	1089630	372488	799096	554257	1190437	421506	1066880	685849	403623	373256	1111516	520223	780282	409438	594860	568704	283665	609049	1082548	357960	695787	593269	420488	273398	619296	897130	622835
DG(15:0/0:0/20:5n3)	C38H64O5	XZLBYGIFOSFHCP-ULMKCGBXSA-N	80.9	599.436	599.43555:917522 600.4389:260531 601.44226:55504		3758031	1621730	816364	1710010	854990	4771186	1318684	1393240	1024176	2930790	2640497	1378536	1339540	6729397	3091880	958789	1510690	782906	2959552	2488137	1407423	2188016	924376	1556196	1283162	1476376	1030258	1919040	984217	1033237	1510496	1102250	1339357	1474952	3729361	824358
DG(16:1n7/0:0/20:5n3)	C39H64O5	XJJBSSJHWZLHHT-VXNPXAPHSA-N	93.8	611.486	611.4859:37846 612.48925:12196 613.49261:0		113317	165085	129304	111207	163262	160695	137918	168729	162151	60709	172887	166599	164976	133546	159184	177517	172028	184169	154076	157938	166130	96688	176530	136609	155558	148616	160989	162161	165541	168881	175798	151028	169981	107774	168584	106365
DG(18:1(9Z)/20:4(8Z,11Z,14Z,17Z)/0:0)	C41H70O5	CDIDDLXSXXDECX-YGTYKICOSA-N	99.8	643.526	643.52618:370907 644.52953:0 645.53289:0		2040.08	2040.08	2040.08	2040.08	124589	44594	2040.08	2040.08	54070	65559	2040.08	97958	2040.08	2040.08	2040.08	28532	2040.08	70376	2040.08	2040.08	20401	67652	2040.08	34846	50546	2040.08	2040.08	2040.08	2040.08	43210	50587	2040.08	2040.08	2040.08	2040.08	37167
DG(18:4n3/0:0/18:4n3)	C39H60O5	YKVIEUHHXZMBMH-CKKCRWTASA-N	91.6	607.458	607.45782:668494 608.46117:109486 609.46453:0		12107	681722	384014	752484	575572	525145	617.819	707987	754321	886808	872564	922217	6178	2837821	575545	496133	881663	394984	573058	493707	567773	519029	666781	592905	930392	796785	461549	495326	598210	665563	712971	517595	580099	509369	170439	785522
DG(20:5(5Z,8Z,11Z,14Z,17Z)/18:2(9Z,12Z)/0:0)	C41H66O5	OREPPYIZSZCDHX-JOWNYHGMSA-N	81.4	639.466	639.46625:753449 640.4696:293625 641.47296:49987		1772094	514019	1305277	862521	782429	1369868	2229806	863846	378778	994346	1356004	1520252	1462526	3483668	1052176	1041249	575148	1325268	797990	2714940	1216914	1996949	1505020	1.75098e+06	723006	904415	519679	1294076	976895	1381516	2081242	773744	508311	1116688	1480790	1445128
DG(22:5(4Z,7Z,10Z,13Z,16Z)/22:2(13Z,16Z)/0:0)	C47H78O5	XZCDBXKQMQJHRU-CBVIBOQOSA-N	99.6	723.588	723.58783:261161 724.59118:105652 725.59454:317182		120246	377897	80305	1215093	1160943	1011384	82177	469945	1142818	1143344	1308123	768507	195547	90505	1433187	268405	695518	1187884	936185	456525	1324484	1491591	811612	1.1516e+06	324179	521380	1520360	1241410	440666	2144752	625162	965398	669252	585668	592523	1893710
DG(22:6(4Z,7Z,10Z,13Z,16Z,19Z)/24:1(15Z)/0:0)	C49H82O5	WCTQWPPQGLLAEV-UIMKPGLRSA-N	99.6	751.619	751.61896:273458 752.62231:125141 753.62567:0		435030	315266	919268	893451	670153	621484	361166	444129	1517404	910654	748181	846116	856719	379473	363320	1289817	935596	181837	434987	749236	644329	1502005	287316	894660	444253	717419	806359	473832	452714	811404	503983	939943	403629	699652	1692469	392965
DG(24:0/22:0/0:0)	C49H96O5	RQUWQRRCUNWZCO-MFERNQICSA-N	99.2	765.727	765.72687:779818 766.73022:897898 767.73358:180000		1326983	1367592	1334635	1087006	985516	1272685	948912	1165102	1345394	1001702	890666	1012724	1130683	1105597	1481766	825798	974827	1016828	1171225	988074	1011872	1175225	983630	1.07943e+06	1106148	1116917	1099031	832371	982200	955096	1046816	1254480	1228302	1056164	1389119	1143425
DG(8:0/10:0/0:0)	C21H40O5	YOYOQXRPUDEPAK-IBGZPJMESA-N	100	373.294	373.29416:401153 374.29751:77094 375.30087:0		2729220	2717638	825416	1139761	350112	133761	3411422	3384673	608292	1839126	713686	384496	1706785	1104992	1132798	932728	793413	314743	1764799	2114188	461331	941016	315201	628108	1909015	1101597	1321992	1378590	259005	780567	3080377	706111	905512	842630	391771	458858
DG(i-14:0/i-17:0/0:0)	C34H66O5	KWXPVOOEYSJAGC-YTTGMZPUSA-N	98.3	555.489	555.48895:194335 556.4923:54350 557.49566:254604		988346	442547	138186	158999	111426	153329	116806	89904	118127	315329	470243	291335	157419	17726	511933	294326	329851	116323	439872	97775	379511	59993	176465	118229	210747	77616	120223	352848	885507	345856	247927	123862	356249	515695	146951	113365
DG(O-16:0/20:4(8E,11E,14E,17E)/0:0)	C39H70O4	ZOQPRIBCWWPWEH-SCBZKDMTSA-N	99.9	603.533	603.53259:223073 604.53594:0 605.5393:0		1968.81	1968.81	1968.81	1968.81	1968.81	1968.81	62431	1968.81	1968.81	1968.81	1968.81	67774	1968.81	1968.81	1968.81	1968.81	1968.81	29479	1968.81	1968.81	37404	19688	1968.81	10828.4	1968.81	1968.81	1968.81	48275	19831	31676	23885	1968.81	1968.81	30313	25334	86432
DHAP(18:0)	C21H41O7P	GTPATKZCXDKGQS-UHFFFAOYSA-N	99.9	435.249	435.24908:1744466 436.25243:114097 437.25579:0		7398539	8326542	10698967	8457745	8983703	7503172	10162202	10394150	12744296	3010189	8945382	5077494	12935793	10830799	12158887	10810789	6308052	6984062	11845949	4924026	10160960	9396937	9739344	9.56814e+06	10760966	6208166	10226577	4621013	11010083	9964131	10840975	6044550	7895850	9108219	14752484	4560798
DHAP(18:0e)	C21H43O6P	DSLZSTBYLRGPIK-UHFFFAOYSA-N	100	421.273	421.27313:105871 422.27648:21573 423.27984:0		79049	187171	113677	18209	109605	48903	32154	139419	38742	32677	66918	114754	211717	467384	40434	79656	96483	338063	193013	38270	94606	62052	96799	79425.5	172357	20016	97672	47463	30112	59874	207086	51593	97755	551713	188874	184932
DHAP(8:0)	C11H21O7P	PQQGELFARUCGEM-UHFFFAOYSA-N	100	295.096	295.0961:138560 296.09945:17319 297.10281:0		201868	560398	943877	913565	639805	635133	626170	825487	929416	722418	831123	363217	645305	778956	618508	464261	544254	662435	799112	503992	913818	609709	603604	606656	865970	916074	945102	523249	375491	349149	518487	888822	316111	567872	617870	491631
Diadenosine heptaphosphate	C20H31N10O28P7	IBORMIZOWBHWTG-XPWFQUROSA-N	87	1074.91	1074.91357:274734 1075.91692:0 1076.92028:0		529121	363774	723140	517799	189801	374991	432206	557915	330296	1074249	700955	339541	527038	634080	398133	239244	420537	563871	689608	228446	110904	285570	88454	187012	920189	374684	390784	1152176	249940	339565	603103	316175	286110	330095	489198	616078
Diatretin 2	C8H3NO2	DMGKNZBGIHCAMP-GQCTYLIASA-N	60.4	146.024	146.02965:628361 147.033:186097 148.03636:188193	51.87703:499 55.93518:594 59.46825:655 59.93092:994 62.92966:1344 64.62553:709 78.83791:624 84.68913:612 86.99294:1455 100.02468:778 105.00358:9935 118.03477:1913 123.01389:10853 128.01901:1113 146.03046:1089	5131522	6909574	5159768	3979442	5330635	3709808	8471532	5950294	6301384	5029958	6011386	4377365	5171080	6854813	4652512	4052555	6749316	7846383	7110557	3919128	4838416	7109754	2822674	4966214	6218470	4267248	5670073	6639315	5086892	7603502	5323937	3967396	8172577	4783094	5978473	2216381
Dibenzyl ether	C14H14O	MHDVGSVTJDSBDK-UHFFFAOYSA-N	58.1	199.112	199.09377:224363 200.09712:32391 201.10048:38218	50.02032:683 53.03936:768 53.06149:636 55.05508:12235 72.045:3599 72.34386:774 73.7368:679 74.09712:8561 77.26994:667 83.08625:777 91.05495:685 97.00793:1848 100.07616:1919 102.96345:800 111.48183:761 111.66565:703 120.04083:686 120.69193:663 141.68994:839 151.27292:792 153.85507:808 159.55602:738 179.56577:821 199.18095:996	1007582	2032767	1835024	1722094	1851334	1722034	2470521	1571356	2885950	1489758	646011	2877992	1920920	366150	1475246	1628794	2755107	449688	772012	1251073	1705832	530635	1124664	827650	2095250	2175965	1142626	478645	1480852	2902771	1481043	1740770	720963	589940	1461504	1346300
dIDP	C10H14N4O10P2	BKUSIKGSPSFQAC-RRKCRQDMSA-N	100	411.012	411.01221:54968 412.01556:0 413.01892:0		81557	25286	37430	134517	80464	46215	32146	134452	49526	58195	60327	14881	27537	67103	59336	114137	49732	98718	65140	35498	31124	40574	10814	25694	46282	23092	23100	146848	15937	29751	68812	81460	25487	175728	49333	63265
Diethanolamine	C4H11NO2	ZBCBWPMODOFKDW-UHFFFAOYSA-N	78.7	104.107	104.10712:55132224 105.11047:4271946 106.11383:342086	54.2893:10685 56.05023:38335 57.27566:10028 58.06587:1879167 59.0737:24127 60.0815:380060 67.64606:10776 74.47952:10555 76.34439:11240 77.24271:11330 104.10722:205908 104.11301:17501	201584848	201584848	255361680	262908576	209599952	207155776	157818672	206927936	249019168	328994432	159916576	269951968	189174032	286488832	266227296	294804224	270144096	311274464	201978320	249427440	295238656	199580176	239682080	248139648	243910864	150296176	245508144	270859200	274106880	217140512	192647696	258096272	375651776	310814144	252873424	262885344
Diethyl decanedioate	C14H26O4	ONKUXPIBXRRIDU-UHFFFAOYSA-N	67.8	259.19	259.18979:4613964 260.19314:699297 261.1965:81901	52.57306:3051 53.05799:2881 55.05496:44617 57.0704:6622 59.04984:40538 59.34422:3463 62.34914:3183 69.07047:154922 71.23672:2972 73.06533:11372 81.07025:3540 83.04967:19524 83.08602:6597 87.08136:3690 88.23672:3044 97.06477:8389 97.10146:5221 99.20527:3205 101.05988:15723 109.13371:3139 111.11689:28608 115.07537:9401 123.54494:3688 125.32018:3521 185.11729:4563 213.14833:6874	55158176	35020888	40046048	35954316	37040456	33227208	66473160	36902912	35522780	9556220	36845788	70462776	77014520	36295116	40394212	41208260	37244164	33016594	63093376	36424904	32981980	33582716	33658024	33620370	28260668	63557572	10052195	63249576	64381348	34440284	47104676	74529136	60219700	31079358	67718544	63874856
Diethylphosphate	C4H11O4P	UCQFCFPECQILOL-UHFFFAOYSA-N	100	155.047	155.0466:466710 156.04995:20643 157.05331:189731		665934	2360828	3632072	3593926	878920	1449226	1073221	3522224	2136358	5671298	1590558	906765	2663184	2562694	2632844	2979257	903852	3335800	7365842	2952167	3380965	2921176	1439734	2180455	740920	3108203	3793822	3709290	2452388	1342565	2573379	6592556	2840870	2149770	1615848	683809
Dihydroceramide	C19H39NO3	XSDVOEIEBUGRQX-RBUKOAKNSA-N	100	330.3	330.29956:157310 331.30291:28124 332.30627:0		494713	368313	158389	240404	266462	207070	630380	416817	507384	365890	182290	239468	405160	842484	89955	933044	471422	265626	406732	611422	182242	496834	200958	348896	258203	522501	314372	465533	341292	219741	703964	686733	371151	892772	444298	331648
Dihydrolipoamide	C8H17NOS2	VLYUGYAKYZETRF-UHFFFAOYSA-N	99.8	208.079	208.07887:202018 209.08222:36593 210.08558:0		1121636	649058	286512	1057754	1852812	1310433	362326	759330	733466	667324	1411027	726516	1103439	1318819	903540	733437	1058154	1802612	1050835	775659	1985784	696417	750994	723706	412641	950190	1391753	1384486	1771016	392327	1280668	1119607	1134736	524173	907984	1120052
Dihydronaringenin-O-sulphate	C15H14O8S	IKBKWHISHDVLNO-UHFFFAOYSA-N	98.5	355.057	355.05695:2584469 356.0603:176699 357.06366:0		11923792	10422505	6335914	20600440	5734190	7757996	5237696	12645025	10708104	9839124	4951181	21451564	9266088	6077574	10961602	3531876	11519362	8103806	17261934	8660282	5015428	7670402	10278105	8.97425e+06	23834210	4915551	8775818	10987516	13465697	3437628	6987949	15872714	3803100	11095936	9886074	7512558
Dihydroneopterin phosphate	C9H14N5O7P	PLSQMGZYOGSOCE-XINAWCOVSA-N	98.7	334.048	334.04764:131362 335.05099:26798 336.05435:55459		136913	40956	38343	24549	64698	34469	157494	106191	21585	26857	84466	136238	210634	283902	146089	174466	275119	219224	15172	90707	60058	121058	83141	102100	18600	156454	68442	248279	64862	31536	171266	236496	224344	865026	199340	32198
Dihydrothymine	C5H8N2O2	NBAKTGXDIBVZOO-UHFFFAOYSA-N	65.8	129.102	129.10208:1080820 130.10543:3384914 131.10879:272832	53.00298:1008 54.35918:820 55.93517:28723 56.0501:3991 57.02788:820 62.87292:862 71.92984:2557 75.84747:982 84.08134:2400 84.89053:1020 93.48804:962 95.5268:910 101.13045:1136 112.10415:1013	1161126	1161126	1227659	4415363	3540912	1416379	709438	1219624	8288066	500606	309010	1765173	5229168	4578564	5792150	5239647	1922576	957771	795433	2776298	1207874	2765153	439567	4778950	2.60926e+06	3499435	4396800	1434361	855189	621279	503622	1768217	1053826	1546302	7109988	6753088
Dihydrouracil	C4H6N2O2	OIVLITBTBDPEFK-UHFFFAOYSA-N	100	115.05	115.05026:3429915 116.05361:1142980 117.05697:64447		13412277	13849674	13715512	11742004	13850771	12166740	14085582	11746313	17756684	12381054	13131287	12340766	6379220	7572346	10370198	6235540	6802490	7674502	11998865	12009692	15190869	10510521	17982154	1.42463e+07	12879888	12162514	12972289	8952754	15459464	18792746	7967914	6208538	8694940	6932636	10614265	9511290
Dihydroxyacetone phosphate	C3H7O6P	GNGACRATGGDKBX-UHFFFAOYSA-N	100	171.005	171.00513:2558990 172.00848:1593748 173.01184:373837		9930616	10909809	9950902	7501444	8898237	8672305	10613518	10555088	6783623	9650568	9020111	4451258	9197719	9853850	4036499	8845476	8619809	7378805	9956439	9894089	8067454	8977922	7645454	8311688	10798774	3825874	8590211	8779150	4505100	7665872	9365845	9302915	9092284	9427077	7752452	4881858
Dihydroxyacetone Phosphate Acyl Ester	C4H7O7P	IWFZHMQFZRLGDQ-UHFFFAOYSA-N	68	196.961	196.9608:101672 197.96415:6587 198.96751:0	63.3445:4489 65.45668:5238 67.72762:4799 71.12989:4942 74.58664:4349 75.06448:5347 79.4414:5133 80.94845:41296 138.058:5744	28878	28878	891.441	891.441	891.441	891.441	8914	891.441	891.441	891.441	891.441	891.441	891.441	891.441	891.441	891.441	891.441	891.441	891.441	23396	891.441	891.441	12132	891.441	6511.72	13153	891.441	891.441	891.441	891.441	891.441	891.441	891.441	891.441	891.441	891.441
Dihydroxyfumaric acid	C4H4O6	KAPRQAPANAEVOD-UHFFFAOYSA-N	96.5	146.98	146.98015:269077 147.9835:29333 148.98686:372561		1537707	673856	1148165	835096	862845	409572	1077995	619840	743920	537087	956088	2178466	790330	393946	482266	481767	391416	605830	644516	334385	732281	584926	395799	490362	818615	804269	1094921	547037	922797	476832	390525	663457	534120	551867	477793	750071
Dihydrozeatin	C10H15N5O	XXFACTAYGKKOQB-ZETCQYMHSA-N	98	220.13	220.13042:21926560 221.13377:2623374 222.13713:159623		1167112	95218	123138	173561	13827387	195855	1846780	315894	93574	140517	186818	167044	200846	139611	117437	171373600	451890	378083	184883	172767	166949	1968460	2031902	2000181	1182428	65285	107496	477210	73343	221624	73374	259706	178990	198870	455857	105657
Dihydrozeatin-7-N-dihydrozeatin	C16H25N5O6	WSELIHNWDGFXRQ-UFZVAZPKSA-N	95.2	384.204	384.20355:95334 385.2069:77115 386.21026:0		429753	198775	172778	290791	113975	364531	200299	160317	199349	255742	245351	322343	212416	265355	227393	245320	280054	190335	225121	213659	199758	290814	236457	263636	87883	164231	199723	131885	307104	247272	256422	245897	224986	207066	234240	251666
Dihyroxy-1H-indole glucuronide I	C14H15NO8	IAHCDPVIVIKDFJ-DIACKHNESA-N	99.9	324.074	324.07434:112200 325.07769:17808 326.08105:0		906429	288577	396635	235693	507903	510315	920980	430430	241056	171052	354632	407948	332841	84837	269233	293240	433006	196094	187851	186331	626040	466976	376372	421674	427445	434242	335077	288259	376453	494844	239372	299218	189451	353391	319514	246622
Dimethyl trisulfide	C2H6S3	YWHLKYXPLRWGSE-UHFFFAOYSA-N	73.3	124.938	124.93754:323648 125.94089:84134 126.94425:7455	69.67314:584 74.61343:644 88.76297:629 124.88095:600	94516	94516	161586	37274	115797	26106	624631	111335	35423	29114	124246	758603	22518	174184	337304	493285	446568	34100	387126	152264	316929	95072	526182	113887	320034	36223	180736	383694	128293	130811	181958	155377	143307	737672	1048511	76121
Dimethylallylpyrophosphate	C5H12O7P2	CBIDRCWHNCKSTO-UHFFFAOYSA-N	96.9	247.001	247.00066:855027 248.00401:48081 249.00737:32506		1605450	4581701	4843233	6640553	9224055	8237978	5265535	2782442	5150222	7059268	6078512	3755582	754895	597140	370682	1412374	1442493	965324	4763510	4652283	3127470	6107148	5442749	5.77495e+06	7337608	2026306	4663016	5076705	3539632	4695262	545551	302787	2946011	1568890	563557	253988
Dimethylaniline-N-oxide	C8H11NO	LKQUDAOAMBKKQW-UHFFFAOYSA-N	100	138.091	138.09122:464862 139.09457:130236 140.09793:13924		2591338	2565979	2765352	2850658	2710346	2885994	1306113	1477342	2517362	3119132	2729208	1575381	2686758	1444140	2500715	3502546	4254278	3032129	2458011	2072258	2639705	1769045	1440751	1604898	2736570	2083939	1549735	3217129	3575192	4104596	1288785	1523350	3122906	3449322	3120925	3045748
Dimethyltryptamine	C12H16N2	DMULVCHRPCFFGV-UHFFFAOYSA-N	100	187.123	187.1228:640396 188.12615:113435 189.12951:52670		3145546	442561	2928511	498761	5628423	2972571	1086610	386111	2621585	1319086	4611485	793778	1137457	485275	731573	534298	4667990	2032851	4459304	4003434	4721022	1777100	2271072	2024086	4949306	4025588	3895471	505175	678655	3865027	2665462	2514946	3067592	817963	3051294	4052653
dIMP	C10H13N4O7P	PHNGFPPXDJJADG-RRKCRQDMSA-N	77.6	331.08	331.08047:215020 332.08382:0 333.08718:0		278529	448893	404166	555146	519311	1056397	260655	305112	504001	687306	1104337	1198606	230564	189751	20423	34365	409047	133199	1472046	454994	704959	825915	559070	692492	1014073	165153	1101426	360847	417042	185944	389769	426482	1022546	267996	147156	247735
Dioctyl hexanedioate	C22H42O4	NEHDRDVHPTWWFG-UHFFFAOYSA-N	49.7	371.316	371.32593:605583 372.32928:471773 373.33264:380723	55.05482:1219 56.11609:992 57.0707:12637 58.0658:1935 67.05493:2199 69.07035:2427 71.08617:10265 75.8644:791 80.82847:907 81.07024:2994 83.08583:1138 85.10175:6340 90.8413:949 90.84682:1170 91.05781:1394 95.08593:5601 101.05993:2494 109.10136:2468 109.17879:1041 115.99865:976 123.11676:1218 211.20583:1579 268.26309:28733 273.67676:1009 282.20502:962 328.80161:1093	8672034	6237658	6883764	6992254	13836143	13090343	6096416	5984948	12579294	14228091	13938541	12573028	6110764	6961202	11308689	6839782	7686246	12579794	6720510	6512492	12731821	13127237	13015491	13071364	7199402	3805804	7995950	13136879	13026364	13470055	6538291	7254952	14724140	13155380	13017802	6302514
Diphenol glucuronide	C12H14O8	ICPYZFZFSLTYID-GPTQDWHKSA-N	99.3	287.07	287.07007:131366 288.07342:0 289.07678:17221		198201	124864	441381	157232	559969	83713	134837	236341	284904	189180	496014	176021	32959	34859	79096	10255	14281	30788	74182	443708	109705	338691	647812	493252	174825	547000	134332	595058	833045	145268	1989	54579	49758	60013	78820	24505
Diphenyl ether	C12H10O	USIUVYZYUHIAEV-UHFFFAOYSA-N	60.8	171.08	171.09886:7006143 172.10221:621097 173.10557:493806	53.03939:3412 53.52537:2768 54.38851:2960 54.84701:2424 55.05259:3880 55.05503:50441 56.01389:3045 56.86393:2509 62.21652:3408 68.8203:2513 72.04501:62604 80.77699:2763 83.08598:4322 89.07143:4834 93.46352:2802 171.14984:4674	60216236	20892304	16937286	56545816	12310395	34428584	18229800	66254720	10920040	32103860	21428234	25492940	17772950	62898868	33439308	20397480	44915632	12586437	15837169	9425345	20292368	37062448	69626224	53344336	15648379	43880416	20398028	7333896	25165734	35743500	54096964	11893796	65667512	13869684	12884884	24976346
Diphenylamine	C12H11N	DMBHHRLKUKUOEG-UHFFFAOYSA-N	80.1	170.096	170.09615:667920 171.0995:6689680 172.10286:588799	51.02368:1117 55.93515:25787 65.03627:864 65.03932:7814 66.04707:8030 70.52611:664 71.93002:1775 92.05006:3974 93.05765:32387 93.15855:814 95.2048:731 133.1165:617 146.96106:1463 152.06212:2169 155.01094:743 160.59299:784 169.06401:721 170.09587:3454	1296569	749321	5293228	499134	7280630	5382536	1158325	1448302	6095154	4271328	7651521	970090	1541287	2548490	3579101	1151899	7225238	2988309	8396023	6469506	7852072	4816219	2092549	3454384	7593484	7199106	6884113	1689650	1248822	6049798	6747482	5846665	6075606	2407250	5786760	4888743
Disialosyl galactosyl globoside	C36H59N3O27	SKJCZIMWAATHMG-CZYIXMLQSA-N	99.6	966.345	966.34509:833795 967.34844:0 968.3518:940464		240292	337083	418083	182802	372815	462721	317194	139883	389441	217200	323971	283019	411418	410803	334699	260808	517482	494204	391753	411742	360645	290941	301398	296170	297592	285546	349920	261857	319395	385560	323965	296318	329683	479933	336110	387113
Dityrosine	C18H20N2O6	FHOZGLMQYMAREG-UHFFFAOYSA-N	100	361.139	361.13879:128252 362.14214:27860 363.1455:0		321533	120809	126946	483079	307094	358789	28644	71760	115858	191283	252978	278191	273559	273616	139757	571758	526206	224842	349237	256240	190218	313456	332722	323089	92751	241911	291005	165633	125942	727076	201562	704953	369404	185800	224459	447710
DL-2-Aminooctanoic acid	C8H17NO2	AKVBCGQVQXPRLD-UHFFFAOYSA-N	72.5	158.117	158.11723:111550616 159.12058:10919644 160.12394:1526186	50.99327:2028 53.0028:2314 55.01851:2106 55.04236:2086 55.05492:6076 56.05024:51029 57.03409:2881 57.05795:2254 58.06588:150845 65.0391:5705 67.05495:20434 68.0499:6293 69.07038:3495 70.06575:39277 71.04961:5357 71.07349:21760 72.04489:6150 72.08102:2501 82.06561:16554 83.0734:3041 84.08117:9827 91.05458:3080 95.049:3495 96.08067:2871 97.00795:11438 97.08881:3449 97.74117:2011 98.09048:3249 98.09…	738450752	738450752	506224608	771062592	945447552	249819392	218790384	897516736	795177216	746580608	734362688	281263872	371531456	636872768	495340160	612384832	672202368	285205536	232753328	316707296	595446784	505743776	780913408	601285312	691099360	256729952	634212096	456458080	871693248	457049856	302228576	324396800	711265216	572842816	674555840	463015968
DL-Homocystine	C8H16N2O4S2	ZTVZLYBCZNMWCF-UHFFFAOYSA-N	99.8	269.059	269.05936:337508 270.06271:28403 271.06607:43831		984707	610162	1643340	998229	1039213	778863	546108	1778911	1938411	1060797	864660	1000653	358076	370781	662704	351787	187410	262614	827974	1552588	923600	2012594	2783944	2398269	824461	1929415	435661	1964556	2503239	451595	140605	281312	419054	280386	469136	153982
DL-O-Phosphoserine	C3H8NO6P	BZQFBWGGLXLEPQ-UHFFFAOYSA-N	100	184.003	184.00266:878769 185.00601:510750 186.00937:74999		2130415	4329275	3753987	1796548	2863294	7137619	5222838	2261427	1835851	3916804	1734957	2830354	2553046	1820913	6924456	1799391	1932894	3979650	3025180	2086022	7556354	2628618	1973026	2300822	4638078	5129192	5842073	2593213	3717664	3527088	1841114	1841979	2520978	8277301	2344948	1393076
Docosahexaenoic acid	C22H32O2	MBMBGCFOFBJSGT-KUBAVDMBSA-N	94.4	327.216	327.21597:243680 328.21932:43689 329.22268:0		1073482	966552	1258211	773032	604758	570125	1949041	970290	1523852	1561872	1550403	1270332	2012194	1970589	1441628	1473232	435349	1000517	1107660	1517998	939807	489982	549603	519792	1278853	1157696	720520	1058499	841082	788920	1391279	853365	840181	1339364	979640	673740
Docosanamide	C22H45NO	ORAWFNKFUWGRJG-UHFFFAOYSA-N	62.5	338.341	338.34119:4510012 339.34454:1665676 340.3479:221591	50.05916:2991 55.01864:5641 55.05281:4503 55.05507:49797 55.33711:2727 55.7914:2748 57.07072:44236 63.47227:2845 67.05482:13609 69.07056:57650 71.08636:16705 72.04504:3065 79.05495:5862 81.07071:16626 83.08607:30401 85.10159:4230 86.06071:4221 93.0703:9428 95.08589:14111 97.06528:8655 97.10152:11309 107.08541:7740 107.25185:3306 109.10177:6441 111.08051:5603 121.10133:5130 125.09647:3823 126.9791…	7034988	7034988	18804360	29655514	41667884	37077280	4059374	966703	53845616	23615408	26631604	35705524	28692086	15621050	8350836	23321456	23257676	41203312	13336655	15284352	22763312	25885074	14156723	11735969	12946346	51653564	120614224	18458460	9910356	44492376	10003390	184447008	220934368	28837060	22736986	7973464
Docosatrienoic acid	C22H38O2	WBBQTNCISCKUMU-IUQGRGSQSA-N	65.4	333.326	333.32599:428295 334.32934:86449 335.3327:0		129502	117499	1887115	1715076	1920727	1013022	142503	52649	1793723	1992768	964899	1557620	181179	95807	1896934	1127742	2124349	1832372	172374	1956254	1896368	1557447	1648460	1.60295e+06	799880	1640845	1915062	1815128	1859482	982849	1630181	1860943	1499631	1819980	2054288	1806722
Dodecanedioic acid	C12H22O4	TVIDDXQYHWJXFK-UHFFFAOYSA-N	67.5	229.144	229.14055:364112 230.1439:47500 231.14726:18003	50.60926:655 50.99124:707 55.05494:1957 55.97769:655 58.73473:622 60.38824:749 75.7223:740 77.02744:708 77.56014:781 81.07022:1174 87.14722:731 123.33381:864 143.89322:759 154.85561:764 229.1394:1463	1197413	1297906	2895398	1254500	1422450	835316	620152	1054803	1421057	844882	622176	1461510	372829	825268	898694	601900	432711	1046044	418211	358165	290201	1182369	316477	749423	318367	676696	324402	334927	283314	683984	674914	670515	1237839	289355	2343346	347938
Dodecanedioylcarnitine	C19H35NO6	VJPIDPQNAYWULC-INIZCTEOSA-N	99.6	374.258	374.25815:228786 375.2615:43276 376.26486:0		714763	575216	279637	92773	188621	434164	218601	460709	474824	223508	406812	240072	215420	453168	483159	578125	456854	447805	797788	437059	114912	549258	432022	490640	156741	498340	85653	412817	332337	262512	511491	241471	374051	115092	404220	202109
Dodecanoic acid	C12H24O2	POULHZVOKOAJMA-UHFFFAOYSA-N	98.2	199.18	199.17987:629121 200.18322:44882 201.18658:0		2971753	919084	1691163	1848140	834064	1380624	992103	1481433	2651486	1504140	1398336	2433521	1580837	1759956	2183708	2263864	1085243	1947048	1541233	699363	1065594	1502699	1539992	1.52135e+06	473829	1545383	2055142	1776917	1769740	584722	1860080	1279626	1165875	966980	1445244	1160127
DOPA sulfate	C9H11NO7S	SWJDFMNJUOJVPA-LURJTMIESA-N	100	278.033	278.03323:71475 279.03658:27930 280.03994:20166		271422	276632	338142	222978	273820	94924	261776	298314	346431	54216	421720	238321	206223	207580	286489	280566	198391	258487	338541	360701	287274	232508	222173	227340	185633	299452	364559	84601	306597	359354	181242	291320	244170	137251	280468	217754
Dopamine 4-sulfate	C8H11NO5S	DEKNNWJXAQTLFA-UHFFFAOYSA-N	99.8	234.04	234.03998:210899 235.04333:0 236.04669:54963		431864	330866	148007	405870	197375	260156	522621	145441	104814	310180	247310	226106	142935	47779	48715	14702	66171	87629	888367	45688	190025	191612	247503	219558	429874	195549	94166	160964	204828	656779	399875	95680	72700	84426	73491	350068
Dopamine quinone	C8H9NO2	PQPXZWUZIOASKS-UHFFFAOYSA-N	100	152.07	152.07024:207257 153.07359:44688 154.07695:0		650683	848266	518324	1082759	1169154	603095	458827	636274	586242	863800	256488	787478	993724	177552	583948	618944	731186	1480878	441774	592762	1455070	789916	728717	759316	347544	871345	393402	892012	1139743	650608	142300	1042368	604907	961411	429100	1657449
Dopaxanthin	C18H18N2O8	YSNPSKZBOQYUHH-AFUNOPLTSA-N	97.4	389.111	389.11057:754815 390.11392:234751 391.11728:113608		3213339	3464160	2006342	2057358	1127357	1460716	2412094	3133662	4613148	6008291	1146673	805555	3467756	1012492	2676800	2703582	1540014	2205180	1572170	3764793	1820722	968810	2709185	1.839e+06	2639114	2124834	2157538	2607384	1784370	1560779	2763218	2549258	2125624	1948956	2315252	1714356
Dopaxanthin quinone	C18H16N2O8	DVOFEZJSDVPRON-QKSINNACSA-N	97.2	389.086	389.08609:104265 390.08944:22695 391.0928:7891		122.08	1466	122.08	30820	122.08	122.08	122.08	5069	122.08	122.08	122.08	122.08	605478	451912	430067	216807	6462	254003	2771	122.08	122.08	1476	1307	1391.5	122.08	122.08	122.08	2443	122.08	1560	520195	4446	305733	587099	530314	48521
Dowicide A	C12H9NaO	KSQXVLVXUFHGJQ-UHFFFAOYSA-M	69.4	191.048	191.04005:16165736 192.0434:1440544 193.04676:168458	73.0686:13325 124.17528:14326 143.24446:12370 147.73523:13010 191.04089:18041	96858488	78177648	67387992	102018568	83448456	61645372	89770360	84316160	71168816	78264688	91429968	69114376	59008764	72416168	60564988	73601048	86201312	85771368	87147304	63418252	69606928	77844072	56043816	66943944	85499640	66324848	73277736	76477432	70538600	83212768	77831344	74200600	72985240	74649072	65324080	67170280
dUDP	C9H14N2O11P2	QHWZTVCCBMIIKE-SHYZEUOFSA-N	99.1	389.021	389.02115:55320 390.0245:0 391.02786:31092		230398	135835	100257	187160	83488	131100	136451	192707	116135	149101	138359	79721	116596	132789	113192	128892	97716	149403	211040	150416	28116	163540	39050	101295	158069	60138	161640	119603	79994	80825	152128	96818	111732	177329	100165	118698
dUMP	C9H13N2O8P	JSRLJPSBLDHEIO-SHYZEUOFSA-N	42.7	309.048	309.0209:441812 310.02425:58627 311.02761:200580	56.53726:817 56.96559:4846 57.07382:863 67.30907:820 81.07089:798 108.80538:802 125.84895:979 133.64395:885 165.99385:1610 183.03258:1755 184.00406:16823 184.54187:989 199.02747:12255 201.04272:6377 202.01466:10632 217.03856:6301 262.98926:2074 281.00089:2638	3360283	6508119	2016915	5527618	4809130	4694674	3448025	7867608	2472471	4725582	3531836	5785393	1916454	3634414	1686979	2649507	4672032	4300700	7790948	5502102	6963218	4227328	4177958	4202643	5743282	6119562	7290674	4902864	5245768	3338552	2450023	6064150	4751492	4780558	4431478	4976290
Dynorphin A (6-8)	C18H37N9O4	BHSYMWWMVRPCPA-FVCCEPFGSA-N	87.4	442.316	442.31561:91896 443.31896:31294 444.32232:0		159694	164210	135672	40027	92647	47971	300961	293222	145636	137706	33484	31625	322246	414471	256262	102387	37005	5264	132982	249934	84401	36339	27829	32084	94586	305744	96299	86875	30006	17810	298226	217206	104964	73151	32893	54006
Dynorphin B (10-13)	C20H39N5O6	VSLCIGXQLCYQTD-NPJQDHAYSA-N	98.9	446.29	446.2897:888595 447.29305:235063 448.29641:37254		490106	501930	472914	238282	537406	283657	992050	1009181	86964	652814	1264954	3485313	399977	1318864	2117	1271524	5137041	1037044	985408	1951726	750167	952888	2413622	1683255	626375	1905386	279929	917030	4490574	616710	1726100	1592464	694214	2578181	1470622	2214096
Dynorphin B (6-9)	C26H43N11O6	YTMBNLHIDIKJIU-HCXYKTFWSA-N	96.2	604.319	604.3186:734797 605.32195:197172 606.32531:70495		743580	892194	1907795	668035	466375	2002714	588655	621413	449471	710011	668344	1167663	3607242	912276	1412446	894980	1581770	746589	1086934	786670	449493	548972	651476	600224	885738	804709	612866	532778	467701	1258908	1381004	945967	782524	766103	474874	1369073
E,e-Carotene-3,3'-dione	C40H52O2	IMFOMPZKWQBDLQ-DKLMTRRASA-N	96.2	563.376	563.37555:789850 564.3789:242528 565.38226:57842		7164541	1420771	2206884	1059684	1729861	2647836	963580	1266313	773007	788140	3427292	915809	1659154	1234011	1167207	720260	810221	1799161	2663581	2831066	1945730	1172691	782352	977522	614837	2395310	1074625	3530513	679330	1140486	3202404	2540599	1094193	529204	2555583	1340459
Ecgonine	C9H15NO3	PHMBVCPLDPDESM-RLXKETGRSA-N	100	186.112	186.11217:1743987 187.11552:284854 188.11888:477338		3834213	4603068	5278422	7858668	5562600	5475040	3507861	3342220	4301540	7919284	4366316	5675846	5011420	4446444	4447174	5714539	3703937	5950248	4545695	4438517	3767042	6318582	9226717	7.77265e+06	4097838	5130504	4821680	6808906	5281188	3590789	4724540	3599728	3199507	5214140	4058402	7302968
Ecgonine methyl ester	C10H17NO3	QIQNNBXHAYSQRY-ABIFROTESA-N	100	200.128	200.12766:393238 201.13101:0 202.13437:2174913		253294	795547	538541	375998	993375	824642	172849	218176	645164	672250	541271	1180623	1076909	864185	695697	1001956	874493	1172873	400660	885684	533896	635590	1629401	1.1325e+06	574344	939394	544941	673845	941320	778508	1336323	912710	765719	1024984	918422	1450130
Eicosadienoic acid	C20H36O2	XSXIVVZCUAHUJO-HZJYTTRNSA-N	100	309.278	309.27814:573729 310.28149:132668 311.28485:110856		332096	628823	283931	649522	229758	404741	708705	341520	518736	284647	527379	240019	1197005	3301790	342482	791351	2930974	2195868	611700	682828	842630	231353	327352	279352	566138	260907	777740	323452	217260	484746	2359760	687202	2980842	2543805	1859095	544962
Eicosanoyl-CoA	C41H74N7O17P3S	JYLSVNBJLYCSSW-OPBWFHODSA-N	98	1062.42	1062.42493:494784 1063.42828:0 1064.43164:780107		237490	284417	193085	260163	224288	220793	217813	175715	351493	252067	229434	290362	223411	266209	208507	234277	237194	367652	166399	213104	122046	296531	207816	252174	87097	270959	235116	157569	224929	346271	152401	180100	285210	237383	164974	292869
Eicosapentaenoic acid	C20H30O2	JAZBEHYOTPTENJ-JLNKQSITSA-N	100	303.231	303.23111:822132 304.23446:551304 305.23782:0		157734	959995	447244	323506	701346	382551	91246	192843	1377713	343491	1099439	376599	2050200	538772	4833058	348911	1076970	438292	1526378	899023	1033579	384062	1042024	713043	587356	478463	1369452	256026	976725	2382699	1216633	3152181	4612821	417660	802029	4804868
Elaidic carnitine	C25H47NO4	IPOLTUVFXFHAHI-OUKQBFOZSA-N	100	426.357	426.35727:3760664 427.36062:1097776 428.36398:141225		3467905	3729775	2092051	819775	914734	1228205	2767986	4139411	1662314	1718746	1404717	3315750	1381148	7362001	3051360	4639638	7904364	3421269	3266050	2958896	2493546	1301289	3913370	2.60733e+06	2904074	3217259	2900098	1635911	6440424	3426535	5349616	7935058	14521888	3021378	7292800	22542674
Emodin	C15H10O5	RHMXXJGYXNZAPX-UHFFFAOYSA-N	94.4	271.061	271.07486:161910 272.07821:10389 273.08157:9660		73092	74939	38166	44298	53105	52735	7380512	4539294	3150967	6540311	6243314	5882120	419193	289077	241154	287104	419267	248232	60050	10917	103263	17325	51107	34216	88708	94235	64096	95226	63429	114294	53731	80869	49706	27559	32717	9329
Emopamil	C23H30N2	DWAWDSVKAUWFHC-UHFFFAOYSA-N	97.3	335.237	335.23651:1359596 336.23986:463884 337.24322:94721		911071	3419854	1160534	396328	1633607	127372	1765494	2288554	209466	963766	3241813	5483383	765293	1079372	102035	283956	8746655	467674	2170936	1803938	3822414	3455331	3701510	3.57842e+06	1727858	2480642	2189234	3065592	8108118	6517567	4293992	6910336	6566562	5353518	804563	9688253
endrin	C12H8Cl6O	DFBKLUNHFCTMDC-UHFFFAOYSA-N	98.2	378.887	378.88739:497018 379.89074:0 380.8941:191437		1679950	2602368	3515356	1658328	2482560	3287306	2704456	1320398	2727000	1891909	3214238	3390900	1729330	1655947	1360623	1266130	1708221	1898161	3366638	2886951	1353445	1592634	2928470	2260552	3142339	1278616	2740819	3016141	1601529	3482504	2288609	2017574	2445776	1723349	902664	2090903
Enkephalin L	C28H37N5O7	URLZCHNOLZSCCA-VABKMULXSA-N	99.8	556.28	556.27954:176109 557.28289:21134 558.28625:20240		378222	318984	664804	627302	922256	784388	148035	252098	1012464	776983	733553	352639	410717	508798	229857	151968	1076629	534940	278367	388868	1072397	257171	967203	612187	955343	249702	1020638	1058289	422362	212814	618392	472556	457371	745406	905670	489906
ent-15-Oxo-16-kauren-19-oic acid	C20H28O3	WQBNGXOJBVBQKP-UHFFFAOYSA-N	60	317.211	317.21097:686263 318.21432:137986 319.21768:73006	53.60333:744 55.01859:2654 55.05498:2236 61.66376:788 67.05495:4089 69.07049:1188 78.66619:935 79.0548:2539 80.95463:853 81.07057:5609 88.47215:802 91.05464:3304 93.07053:5083 95.08589:2371 105.0702:5442 107.08596:7485 109.10161:3428 114.00487:995 119.08572:4988 119.09346:887 121.10152:1789 123.11684:2183 124.73143:1004 131.0858:2145 133.10124:2478 135.11641:1145 143.54591:1084 145.10126:2863 147…	1329742	1944533	338798	1133616	15912005	188617	1368722	1454527	47619	1164714	13458486	8077269	722552	178322	341338	1072363	7576536	503078	17120742	6902271	26173878	2792407	6038294	4.41535e+06	15447712	6958640	17437234	1438736	1678874	5294902	1095636	2639038	5361956	1005603	274769	1356024
ent-6,16-Kauradien-19-oic acid	C20H28O2	CZTZKVUEUYRGFD-UHFFFAOYSA-N	61.3	301.216	301.21567:1355694 302.21902:539960 303.22238:221087	52.64219:717 55.05507:2816 63.03138:827 65.39433:847 67.05495:5213 69.07028:1935 79.05479:4525 81.07053:7179 81.40063:870 91.0545:5705 93.07011:5161 95.0861:5868 103.05445:899 105.07009:12325 107.08571:9929 109.10123:3741 117.07016:1745 119.08561:24809 121.10123:2374 131.08546:3004 133.10098:4037 143.08559:1267 145.10115:6993 147.11693:3434 157.10101:1883 159.1169:2954 161.13185:1566 171.11681:17…	2370224	8058332	137769	1281675	30979716	75361	1792409	5465406	69619	2016061	25158980	28503402	3884318	1439478	149943	1313971	26061814	1338212	40818936	28295202	60278604	9870369	5331128	7.60075e+06	36920180	28731970	37544680	4441270	2105033	26930434	4520492	7706404	19385338	822098	779374	4027625
Enterodiol	C18H22O4	DWONJCNDULPHLV-HOTGVXAUSA-N	99.6	301.14	301.14029:2444718 302.14364:401819 303.147:0		4062308	4777318	2764524	18579732	17956838	8355910	11832166	9996523	10998234	5275776	13747057	12916100	11754103	9457999	4085876	5197424	13576608	10027686	13041691	1837786	9934986	2512781	11702676	7.10773e+06	10284273	12030845	12264239	10931674	11115634	10859706	4734824	11997972	13674397	1917859	13992054	2131232
Enterolactone	C18H18O4	HVDGDHBAMCBBLR-UHFFFAOYSA-N	100	299.127	299.12723:6448952 300.13058:1262681 301.13394:120674		9686777	9130514	27849444	36089900	11140012	9553235	9505061	14354366	23288394	37791800	7952394	10987590	3996564	3490262	1621196	1477494	3221454	2322173	27566574	7591184	44047212	13444747	8334112	1.08894e+07	24676872	9279623	38901332	10378793	8485280	32621866	7264292	3731838	3843750	6564920	2080798	5538330
Epinephrine glucuronide	C15H21NO9	BLTFFSZSAZRUSC-FYRJOLOESA-N	91.3	360.108	360.10751:127324 361.11086:26273 362.11422:0		261247	433361	43835	216272	272004	76841	317131	159814	80365	316807	300137	336902	170.06	1927	2108	170.06	170.06	170.06	208139	166853	328296	203158	214453	208806	212934	294824	250813	426551	210098	658477	170.06	170.06	170.06	2323	170.06	56298
Equol	C15H14O3	ADFCQWZHKCXPAJ-GFCCVEGCSA-N	100	243.101	243.10126:1477938 244.10461:216353 245.10797:132158		6377455	8066055	9494081	8306202	10583775	8500083	7727722	4292434	7227400	8367882	8959666	6217400	676579	340587	436748	512442	1191341	544515	10955959	4830560	9966769	7338258	5778006	6558132	9987373	6678472	11700782	8787172	5561064	6877516	493995	1235197	1290839	1044223	623424	102468
Ercalcitriol	C28H44O3	ZGLHBRQAEXKACO-XJRQOBMKSA-N	100	429.336	429.33591:202968 430.33926:122181 431.34262:0		915423	413619	103293	509624	373970	185176	734225	497914	244168	1357401	415746	361207	652598	859107	310909	336096	280119	1525806	153837	277672	284354	982171	538692	760432	253525	290829	182049	436538	421844	567405	734999	295498	1564622	276938	751242	432766
Eriodictyol	C15H12O6	SBHXYTNGIZCORC-ZDUSSCGKSA-N	95.9	289.085	289.08517:86551 290.08852:26218 291.09188:14631		198969	194207	153831	518960	597000	239612	204055	320538	396603	256935	483152	232775	283269	147085	329682	313090	117112	268477	484561	436221	287486	96498	464241	280370	348782	167667	521120	250312	321706	275059	351457	373931	484919	480702	300106	235125
erythro-Isoleucine	C6H13NO2	AGPKZVBTJJNPAG-UHFFFAOYSA-N	85.9	132.102	132.10173:42893552 133.10508:3177225 134.10844:251620	53.00306:91982 53.01425:1100 53.03939:9299 53.99831:4260 54.01089:2283 55.01867:13527 55.05506:17606 55.93521:50617 56.00781:1153 56.05029:336981 56.09151:1085 56.10494:801 56.96564:1009 57.05811:241269 58.0422:2331 58.06307:2126 58.06593:34200 59.05005:6535 64.49635:966 67.05496:9060 69.03432:3020 69.07058:216399 70.06582:26698 71.07361:6033 71.92966:1120 72.93779:83858 73.06545:3559 74.09698:15…	205849968	148530192	543897280	107400096	413804832	545544768	418254912	382023008	902136960	589415488	660580480	521276352	98132872	426918912	179210736	87997304	508676480	613759104	177341744	235314704	468720064	571714752	169973648	370844200	444442752	132617664	560000960	1297794560	436019904	435014816	135665088	493241472	513707296	401584640	1031178368	797602816
Estradiol	C18H24O2	VOXZDWNPVJITMN-ZBRFXRBCSA-N	79.7	271.188	271.18762:1876133 272.19097:232578 273.19433:0	51.39198:736 51.43713:780 51.80621:783 55.05504:801 57.07052:1381 63.31661:790 66.41547:809 69.07047:874 69.2122:947 92.36504:843 102.12141:921 229.92122:938 271.18707:11146	13881292	13881292	12292326	13484112	12717350	7017990	2146015	6825940	12668024	12683130	6759309	13056715	13150518	12819284	12141536	13011404	7318444	12807962	6328666	6976958	6646166	12823859	7608410	12790272	10199341	7088828	12125725	13340700	6739960	13970491	7452984	6252035	7319680	12374125	7645046	6255461
Estradiol-17alpha 3-D-glucuronoside	C24H32O8	MUOHJTRCBBDUOW-FNUZHIFDSA-N	91.3	447.224	447.22379:138226 448.22714:21889 449.2305:0		136561	299824	435719	286596	358292	147788	200759	499312	366423	262656	504641	123378	244068	436087	292627	318457	496120	437619	549534	420205	398561	266480	239429	252954	380210	366551	409296	212601	352265	409076	642466	486267	736867	317478	435586	492392
Estriol-3-glucuronide	C24H32O9	UZKIAJMSMKLBQE-WTSDUJKYSA-N	94.8	463.214	463.21368:377132 464.21703:0 465.22039:0		782323	217284	444026	98225	549419	55227	307359	402314	55213	228294	298067	607501	37292	357347	267.643	111395	1299419	52856	511008	676429	290433	199273	782143	490708	280908	707100	248222	305818	386145	1221906	607970	229443	372596	311271	263448	523285
Estrone	C18H22O2	DNXHEGUUPJUMQT-CBZIJGRNSA-N	81.2	271.137	271.13702:1665300 272.14037:234897 273.14373:69390		7148094	4759666	3711156	6292326	4059420	5351294	7380512	4539294	3150967	6540311	6243314	5882120	5097928	4256984	2681512	4380555	1874199	4871356	7105595	5285726	6992348	4898709	5826570	5.36264e+06	4541526	6240701	7056696	2454690	5945968	4572376	3760945	3508320	3360182	3466058	3836042	2653946
Estrone sulfate	C18H22O5S	JKKFKPJIXZFSSB-CBZIJGRNSA-N	98.4	349.102	349.10242:85107 350.10577:9343 351.10913:0		137655	98681	48185	117584	128442	59657	215602	68427	78746	91156	147823	65913	330953	176607	67846	300064	136618	176277	176131	56862	108287	299402	143703	221552	249615	188618	67760	282089	186076	419101	420124	301893	199777	539466	334260	499682
Ethenodeoxyadenosine	C12H13N5O3	XQQIMTUYVDUWKJ-DJLDLDEBSA-N	99.8	274.091	274.09146:139038 275.09481:0 276.09817:0		309746	595062	694521	488864	487389	419224	476889	586970	446579	285727	430164	352955	204298	392333	311309	305000	317533	139925	683502	413746	335435	704014	264456	484235	828424	632393	490112	444192	173573	320892	786203	603083	701823	789684	235516	765805
Ethoxyquin	C14H19NO	DECIPOUIJURFOJ-UHFFFAOYSA-N	61.3	218.154	218.13858:645057 219.14193:164029 220.14529:30854	51.39319:682 55.86934:673 56.04921:626 57.03428:3782 57.61586:697 59.4793:630 60.08152:1287 67.00035:733 84.0815:1023 85.02893:20875 138.9081:864 155.63831:990 160.07547:1495 160.62616:917 174.09048:1066 194.94276:2160 218.13721:1267	3209793	2794235	4115027	7572380	2535628	11822115	1736568	4987942	3642190	4553996	3569674	9250065	1328418	2770012	2147889	5265041	3550951	6418340	3287249	4702872	4281814	1729992	2489307	2.10965e+06	6992406	3476962	1214079	1915551	7756765	4343181	4716994	1449365	2218224	4182423	5871362	4232618
Ethyl (2E,4E,7Z)-Decatrienoate	C12H18O2	KRCQDQXKPOKJOE-APXPRGKNSA-N	72.9	195.138	195.13771:730004 196.14106:61727 197.14442:125425	52.79494:732 53.00293:1438 53.0393:2092 54.29271:579 55.01852:757 55.05511:4390 56.96544:936 57.07074:733 65.03924:1940 67.0549:7198 69.07051:1802 71.9298:1090 71.94086:5188 71.95243:778 76.11525:680 79.05479:5137 81.07027:2934 91.05469:7780 93.07031:2271 95.04945:3074 101.52995:644 105.06979:1663 107.04952:1451 107.08519:842 117.07002:746 119.08527:788 137.09622:1698	5762539	3314829	4452976	7231430	5906612	4952677	10241502	6465241	3113916	6607018	5257033	6022779	4326404	7718289	5083824	11877375	5639818	1260727	1199002	2652806	5380739	6268456	5655714	5962085	4406166	2023169	3911616	2296194	4480693	12145649	8220541	6157972	3923806	2958916	5733512	11524206
Ethyl 2-furanacrylate	C9H10O3	MWZBTMXISMOMAE-WAYWQWQTSA-N	65.1	167.07	167.05536:1096417 168.05871:138300 169.06207:238810	51.02381:605 53.74332:531 55.055:1539 56.96563:51906 59.91594:726 62.99035:918 65.03928:732 71.95258:10756 74.9758:1577 79.02155:3054 79.05471:1209 81.00079:2784 84.95227:772 84.96029:11938 91.05788:2598 93.03703:3599 95.01617:993 96.99538:1345 102.97064:4075 118.86387:887 120.98103:7570 138.99113:2200 143.82893:688 143.93436:728 143.99615:722 151.02423:1069 151.7739:698 167.05544:831	14560233	4236626	6642537	12959605	11127272	6095018	6133450	7361358	6931903	5118986	11318148	11619814	12577532	11511533	10290959	5618200	1509446	11513997	5326670	6983919	11268264	9552205	11398129	10475167	11664220	2001439	13333940	10853542	6103502	10488365	8648882	12002058	6219619	7390850	11801039	10061697
Ethyl furoate	C7H8O3	NHXSTXWKZVAVOQ-UHFFFAOYSA-N	68.9	141.051	141.05074:4201870 142.05409:695324 143.05745:982257	51.94538:1765 53.7485:1962 57.93541:2214 58.93337:2759 58.95407:6625 58.99859:30446 59.94926:1847 67.93555:5313 69.95198:1860 77.00893:20389 86.67464:1880 95.01909:6650 97.06439:2202 100.02471:11030 117.96564:4168 118.03483:17162	36965124	36965124	50183564	38874536	55019832	37984520	26953568	60263716	44012928	45239088	35327060	43814924	30916670	38310548	49996156	33527832	41417256	48414824	57801672	51079312	30519098	32530454	50797760	34476024	42636892	46453628	30240858	42034496	49052068	35989212	87664232	39898044	29146706	58144776	35118008	44080788
Ethyl menthane carboxamide	C13H25NO	VUNOFAIHSALQQH-UHFFFAOYSA-N	54.7	212.201	212.16412:3451385 213.16747:585554 214.17083:35356	53.00293:1997 53.03935:2717 55.01867:6598 55.05251:1789 55.05505:26340 57.03434:948 57.07067:4463 63.2808:871 64.52628:785 64.90762:789 65.0393:914 67.05502:7431 69.07057:11707 71.08623:780 72.04519:1003 72.08132:999 79.05495:7290 81.07053:6325 83.08605:3164 86.06036:925 88.90872:1253 90.13913:781 91.0546:3942 93.07023:4408 94.93422:879 95.04961:1901 95.08591:1834 97.06523:1495 102.88119:865 103.…	26207926	25243512	35558448	25436794	25159112	29661040	32774890	24469220	24122340	25825638	24769584	25678448	25703102	28063516	24867936	32695318	25573806	24975176	25867518	24554130	24800572	25333010	26702302	26017656	25343840	25040046	25271658	24958652	25768706	24554726	25463894	24041710	24717724	25854694	25816932	25398884
Ethylenediaminetetraacetic acid	C10H16N2O8	KCXVZYZYPLLWCC-UHFFFAOYSA-N	96.1	291.069	291.06924:260174 292.07259:20316 293.07595:0		6321	502451	267003	1387467	64457	71689	143422	509365	1739133	242546	222962	98908	18480	361720	613706	266853	554226	86056	428074	1714780	260708	474506	304844	389675	287725	1055445	1167684	468670	471807	469948	195413	578448	90219	84783	228321	563242
FAPy-adenine	C15H11N3O3	HLGVWDSKISYREV-UHFFFAOYSA-N	62.8	280.025	280.02457:170111 281.02792:0 282.03128:0		455886	661899	223949	1009397	626767	470908	493623	647931	156274	551970	424444	624526	510606	261069	244945	399735	833697	814362	293137	508688	650468	591444	506316	548880	183306	445616	334286	449611	670234	281014	377076	851046	352122	484492	526640	1058494
Farnesol	C15H26O	CRDAMVZIKSXKFV-YFVJMOTDSA-N	99.4	221.186	221.18562:1047528 222.18897:157548 223.19233:269500		108202	2651868	2846142	1251086	1624660	870360	365507	1670572	4455910	517518	843772	1015965	1961148	1885365	4740636	2544522	1958011	961653	352348	1193052	536195	1854021	1370185	1612103	1171649	721423	926499	2152737	1004271	541857	1596348	4171459	3437337	2971676	2621484	3529760
Farnesyl pyrophosphate	C15H28O7P2	VWFJDQUYCIWHTN-YFVJMOTDSA-N	99.4	381.119	381.11853:60833 382.12188:0 383.12524:0		193712	280381	51390	101842	114973	66158	147221	172640	98743	175061	46374	35455	341274	137981	133047	120539	119992	71787	132738	90956	148687	46793	56849	51821	107520	263284	109467	98345	52136	58012	189312	193452	148967	102381	67810	82772
Ferulic acid	C10H10O4	KSEBMYQBYZTDHS-HWKANZROSA-N	100	195.184	195.18538:235079 196.18873:20485 197.19209:41213		1790138	2287964	1790530	1927805	1739004	1786078	2233262	1848396	1555944	1709954	1841988	2126594	1992318	1017595	1040461	1846981	1860979	1064999	2082551	1751301	1402886	1799172	1852210	1825691	1806145	1077266	1789631	2020795	2016131	1845311	1059035	1957242	1612850	1943571	1604072	1947145
Fexofenadine	C32H39NO4	RWTNPBWLLIMQHL-UHFFFAOYSA-N	65.2	502.295	502.29172:3628681 503.29507:1046947 504.29843:163950	57.03418:2177 60.632:1868 61.22987:1947 62.06068:9596 67.05479:9498 69.07048:4926 69.91134:2124 74.65397:1805 79.05465:8514 81.07039:6643 90.42194:2144 91.05473:11136 93.0702:8022 95.08591:8502 98.98447:3082 99.45293:2294 105.07014:6021 107.08613:2570 112.94308:2419 119.08551:5153 121.10174:2157 124.01572:2617 129.05467:2832 131.08534:5511 133.10146:4188 147.11646:2323 158.38896:2253 161.13326:27…	28613028	21596168	29672962	27172366	33682680	34505680	30817468	25848604	38164368	28337520	37274036	30496690	18124556	37267856	30364896	28619778	49259580	32923588	28418618	41050412	46239304	32803234	40570548	36686891	27056446	30643340	31986392	30240690	34070960	20958376	34443348	37108524	35471828	36315140	41249084	36714700
Flavin Mononucleotide	C17H21N4O9P	FVTCRASFADXXNN-SCRDCRAPSA-N	99.9	457.11	457.11014:224883 458.11349:51320 459.11685:6191		292079	396394	420600	586425	803921	306369	625400	410800	253696	736747	601648	173421	337355	401193	150801	188636	510080	273451	803530	302425	637429	880338	290716	585527	710816	391017	1014616	1498883	180027	211483	507639	790362	744040	765283	444546	545123
FMNH	C17H23N4O9P	YTNIXZGTHTVJBW-SCRDCRAPSA-N	100	459.126	459.12637:28789 460.12972:0 461.13308:0		22220	98071	26768	53353	114019	57896	47003	54542	51648	46935	63681	127999	41432	81450	22739	33907	79379	71279	73276	56155	73931	58396	68136	63266	152754	52919	34720	97074	20001	52039	59818	44419	90804	108035	98651	108673
Formamidopyrimidine nucleoside triphosphate	C10H18N5O15P3	NDXMRXXKCCKQQV-UUOKFMHZSA-N	94.1	539.976	539.9765:1867265 540.97985:151063 541.98321:0		13670985	7828414	11165945	3141340	6231522	4343739	9087370	10601682	6125888	5005726	4290904	3316095	5351479	4753294	5062842	8728934	7097592	5691726	9714478	3142466	4029036	4440193	2950304	3.69525e+06	4824557	9337579	6603546	2754593	5276471	2923807	5826294	7144952	6904236	6177070	11344637	5907263
Formononetin	C16H12O4	HKQYGTCOTHHOMP-UHFFFAOYSA-N	70.9	267.058	267.0582:4172144 268.06155:404869 269.06491:182080	55.05491:1964 67.05488:1775 100.46632:1254 105.01683:1306 105.51858:1104 107.10162:1027 117.36629:1106 194.09561:1503 267.05865:6042	24608620	24608620	31634394	25003950	29900284	20528000	23783482	24428452	27936324	25829424	26212002	26367110	24296472	20977072	21655822	17612304	22934274	18377830	20253104	29821646	25430210	25472668	24141782	24397438	24269610	26839672	28320844	28820604	29444394	27075244	29260886	22588766	22847988	24954056	23412034	21349096
Formylanthranilic acid	C8H7NO3	LLLPDUXGHXIXIW-UHFFFAOYSA-N	99.2	164.029	164.02895:6695298 165.0323:323592 166.03566:589435		26120720	13416585	16976736	27491482	17897468	18202588	22141618	18031092	18615212	27248760	22844248	9325249	17231970	14365647	11297313	13910442	13128129	15991664	22368552	14834271	13690023	18400812	15826658	17113735	23226214	13355528	17259054	19778100	15025376	14902506	16219465	10996603	11083648	15668263	14466473	12500436
Fucose 1-phosphate	C6H13O8P	PTVXQARCLQPGIR-DHVFOXMCSA-N	99.5	245.037	245.03712:82929 246.04047:0 247.04383:0		199009	339316	204906	163691	198287	73628	212583	263157	230768	227017	46695	283681	87757	91808	141639	32289	108565	63968	432561	210254	267775	249106	176540	212823	142882	212591	134046	96110	205217	286508	190621	101155	176435	100473	178857	98527
Furanodiene	C15H20O	VMDXHYHOJPKFEK-IAVOFVOCSA-N	71.9	215.144	215.12489:771932 216.12824:94057 217.1316:137370	53.8162:728 59.99105:830 95.04943:809 143.3696:767 176.44814:723 215.12566:2074	7759210	5431658	5088164	5443270	5248706	5330343	4317170	5554202	6611340	5464604	5231323	3997900	2029974	6687143	6062381	5866436	5370548	5645204	5835564	5402500	5284837	5627929	5649174	5.63855e+06	6057606	5395706	5409559	5544884	6678014	6066262	7214230	6039295	5412290	4852038	5322886	5862200
Gabapentin	C9H17NO2	UGJMXCAKCUNAIE-UHFFFAOYSA-N	55.1	170.119	170.15369:102379 171.15704:2052991 172.1604:331982	50.53451:567 51.14671:537 55.29655:601 55.93516:26530 58.22955:576 60.95797:584 65.03932:8098 66.04712:8183 71.92994:2137 75.19202:599 92.04996:3481 93.05769:36566 146.96097:1868 152.06133:1534 170.09596:3436	101269	886686	270561	558342	811100	729927	789095	722362	288338	638998	409457	608503	552614	507322	750409	2281492	204272	710323	333276	422311	694684	442627	722604	582616	413361	756672	609542	636498	234144	452706	539480	697364	506670	424711	664680	615920
Galactitol	C6H14O6	FBPFZTCFMRRESA-GUCUJZIJSA-N	66.2	183.08	183.08025:443077 184.0836:52691 185.08696:356417	51.0238:4716 53.03942:7916 55.0186:1186 55.05489:1190 55.93308:629 55.93518:7318 56.94298:14242 57.07056:1054 59.931:15268 67.05487:1341 68.68546:737 72.93772:43596 77.03918:2360 79.05474:1102 81.03416:1270 81.07041:759 81.31058:691 90.94809:19468 94.98711:733 95.0495:18457 95.0863:756 98.84846:698 98.98436:4041 105.03388:7020 105.04469:3678 105.38889:766 108.9584:11513 113.96353:3089 118.96745:1…	3740012	19299090	18981092	18874708	9823631	11007057	18879698	18720634	19156374	17574254	17896870	18711830	19729070	18814854	9457028	19103290	9614723	10741764	18870510	18475108	18081082	18963192	10719842	18792652	14756247	19520490	19085310	9015351	19271996	19945890	19509038	18522082	19789430	19450130	18937700	18340946
Galactose-beta-1,4-xylose	C11H20O10	VCTBNHVCBSUQPG-YOUNRWHRSA-N	98.9	311.091	311.09088:58659 312.09423:10601 313.09759:16345		247195	220476	53951	243238	77389	136400	326564	150388	63717	207698	144757	246416	64482	66407	137472	197978	334821	190047	295352	376573	296194	361040	210586	285813	228388	291310	171355	267681	57955	220779	224549	292701	149161	232588	134624	372610
Galactosylceramide (d18:1/16:0)	C40H77NO8	VJLLLMIZEJJZTE-DQVPDRNHSA-N	60.9	698.607	698.60742:1360964 699.61077:0 700.61413:2092733		599221	502688	879947	711322	682100	848355	742983	643930	1081980	525869	790163	594131	713542	830284	848262	578337	680184	712664	538550	772113	494119	722194	564985	643590	567413	706857	648174	777078	660678	774782	657696	757932	887951	686852	735247	827198
Galactosylhydroxylysine	C12H24N2O8	RCPOVANIIKXVTB-YPPRVYOWSA-N	100	325.16	325.1601:177508 326.16345:23803 327.16681:0		298875	619975	827844	676058	790882	1094826	392687	864566	776949	738775	585462	862832	687247	182855	369546	332189	1023256	625965	972056	447884	713794	522590	997780	760185	876971	744810	516690	1066118	1105731	681258	439981	794810	1134348	823887	1007779	1385303
Galegine	C6H15N3O4S	IMNZDWZLEPDBAP-UHFFFAOYSA-N	41.2	224.071	224.02893:908173 225.03228:52644 226.03564:0	51.35297:639 56.65221:709 58.95709:739 70.98483:671 76.54257:749 77.49024:778 91.05463:1732 100.55924:728 120.02472:677 127.32602:785 135.08409:740 148.56625:874 224.02893:1911	6800997	13004261	9247150	14071521	11742982	10884977	11456752	10962895	9204420	13570248	5176888	12839807	4928362	5407989	10699873	12066897	6475122	13233175	10106789	12174152	12797960	12804618	11492263	1.21484e+07	9918871	11987278	5779186	12060925	12520842	11183000	11493838	6413340	11634435	5603263	11753357	14693207
Gallic acid	C7H6O5	LNTHITQWFMADLM-UHFFFAOYSA-N	99.6	171.12	171.11269:5182554 172.11604:545692 173.1194:115174	53.00291:1448 53.93988:3263 55.05508:40169 55.93502:1833 56.01397:2470 56.05033:7351 62.59852:1253 70.94254:1487 72.04509:55532 83.08608:1771 84.0449:2522 84.08123:4695 88.90829:4953 88.91412:1518 89.07144:3190 94.06101:2163 97.008:2125 97.31525:1355 106.65543:1557 111.31723:1530 129.3419:1394 140.11562:1404 147.66655:1550	26349498	29480662	24692580	22905250	37347924	33805904	31647168	28049236	18651014	40930668	28843554	20752868	25614164	25304808	24272528	27579310	26522214	37383848	30350706	24102416	25375168	22905696	32556806	27731251	26992120	27640042	27544078	25279238	35702088	28972310	15031862	23250196	9998383	36999728	34654060	37016752
Gamma Hydroxybutyric Acid	C4H7O3	SJZRECIVHVDYJC-UHFFFAOYSA-M	99.9	102.034	102.03394:366488864 103.03729:3623469 104.04065:8197886		1825278464	1981795712	2102102272	1810801152	1896974848	1907127424	1991748352	2031986176	1988945536	1886922112	1871827456	1654958976	1902247296	1927170560	2060108416	1952245504	1700935168	1801210240	2021727360	2058788608	1691341568	1910026368	1865612928	1887819648	1876927872	1905028864	2019655040	1786861696	1899048960	1649376640	2227708160	1927461248	1913675392	1867902976	1759387904	1650041728
gamma-Carboxyglutamic acid	C6H9NO6	UHBYWPGGCSDKFX-UHFFFAOYSA-N	100	192.051	192.05052:107625 193.05387:159232 194.05723:14790		650323	257199	216573	300872	191926	301906	56395	267717	490604	129114	224855	601060	379033	340750	157068	459694	306982	422990	313217	143063	523383	170285	151837	161061	178909	267636	347402	120291	346697	213840	355843	306290	208808	343426	305106	250777
Gamma-CEHC	C15H20O4	VMJQLPNCUPGMNQ-UHFFFAOYSA-N	99	265.151	265.15057:3126094 266.15392:0 267.15728:0		16703155	11300575	14569601	5597614	10642186	4060080	14885704	12724740	6348955	10926473	10633752	10756229	3691565	9884139	222894	7473884	19084644	4481270	19212208	12887164	10823783	11629966	7669196	9649581	9462224	8819810	7885236	7759748	14906997	13596958	11927031	12361315	13565122	10797438	8946721	11389461
Gamma-delta-Dioxovaleric acid	C5H6O4	YHUFRVYVNKGICT-UHFFFAOYSA-N	60.6	131.049	131.04919:1043365 132.05254:277712 133.0559:107405	50.016:9348 51.0238:47102 53.00294:1106 53.03943:15810 55.93288:716 55.93523:6609 57.27599:676 57.93569:6137 59.76664:634 61.69167:683 66.1291:659 67.38275:623 69.95941:769 70.35101:808 71.93001:1113 72.93782:13882 76.24413:786 77.03524:1137 77.0392:12157 81.03418:883 90.9483:6988 95.04356:1661 95.04961:32779 101.08691:795 102.04665:1941 103.05453:9496 105.04512:9351 108.9585:5229 113.96419:1042 …	7646265	7646265	9048609	4825828	22773608	12430368	8920657	7389740	6041569	6320597	15108677	7569704	4720936	4979462	6255576	4108638	7481192	6592052	7628260	4510878	6629744	14566202	8528406	7692751	8.11058e+06	5708445	6549410	6370004	6004458	9833910	5732666	4526795	5185334	7966381	4022997	6994104
Gamma-glutamyl-L-putrescine	C9H19N3O3	WKGTVHGVLRCTCF-ZETCQYMHSA-N	100	216.134	216.13438:187090 217.13773:108122 218.14109:119278		754845	734853	552767	362865	569228	292696	278521	541585	441272	1110730	589009	808244	408114	940619	1083205	485927	433973	716618	502074	574076	804532	495368	1028446	761907	456772	437633	834031	1154966	347033	1035323	862455	461502	395349	2572759	743108	1165221
Gamma-Glutamyl-Se-methylselenocysteine	C9H16N2O5Se	IEFQLTYCECVOLL-UHFFFAOYSA-N	99.4	313.035	313.03519:3634904 314.03854:349468 315.0419:0		20139944	4470234	22228788	13834796	15997087	22930696	15255865	33757420	11598891	9982475	12119567	8947790	11684661	9559848	10427870	8745272	18755258	21127286	14635034	14052180	16844792	16705483	6739906	1.17227e+07	12684483	23845946	12444328	16917022	7678808	7654718	9847061	10461175	7929760	10530765	16282432	19466684
gamma-Glutamylhistidine	C11H16N4O5	PXVCMZCJAUJLJP-YUMQZZPRSA-N	98.7	285.128	285.12753:1132713 286.13088:63959 287.13424:0		4558449	613357	359895	2178471	961994	1627198	3743405	560122	227209	1902514	1069472	1035103	509022	366888	67780	616023	418604	225343	1530732	716514	2027218	683904	998429	841166	1120264	823290	1096282	641197	1296211	3603461	223547	343877	280151	259771	114064	793382
gamma-Glutamyllysine	C11H21N3O5	LNLLNTMHVMIMOG-YUMQZZPRSA-N	99.7	276.159	276.15894:3049295 277.16229:641513 278.16565:56235		26704456	19945518	16512330	13510363	22273804	14722211	16154552	9290675	14253903	22748536	11238552	22438556	21825024	19916734	8348916	22174278	15950757	29670890	14546867	9041578	15565751	6365013	28492140	1.74286e+07	6211684	15936690	12667439	18844726	27132192	28061370	9610681	8720578	13056867	19219646	11970489	23615650
gamma-Glutamyltryptophan	C16H19N3O5	CATMPQFFVNKDEY-AAEUAGOBSA-N	100	334.139	334.13913:206106 335.14248:25438 336.14584:0		1003979	1213952	1163474	1096897	890954	822587	995802	1107425	1197154	988885	1001460	910373	1096593	1057462	978652	777760	916936	1039018	1322476	604578	913926	1047362	763494	905428	1199028	511726	1052377	996327	818709	1188540	824341	587940	1006277	1024390	871420	986058
Ganglioside GA2 (d18:1/22:0)	C60H112N2O18	WEORQUFMQXRODD-BXALOEOKSA-N	77.6	1147.75	1147.74805:590851 1148.7514:529496 1149.75476:0		1053799	1073778	559339	505034	705978	1038678	914066	1120015	1309458	890660	1141112	1190423	843135	1278421	1051478	733210	869479	880271	828841	1139282	1148518	757817	1000421	879119	817301	813513	937206	1087180	1027397	1153878	1184677	788971	358077	839780	763918	879735
Ganglioside GA2 (d18:1/24:1(15Z))	C62H114N2O18	FTTSKPNEBSLOLQ-FGOLPUPCSA-N	70.7	1173.76	1173.75781:1219853 1174.76116:403985 1175.76452:0		2159054	2550822	2632591	2297764	2148263	1917317	2072274	1504869	2164057	1980565	1778718	2363024	2289537	1888596	2015436	1923590	1899841	1620816	2244458	2067676	2223585	1838840	2271483	2.05516e+06	1964263	2441144	2164123	1770129	2163040	1976165	1852406	2199662	2363495	2106283	1924536	1694725
GDP-glucose	C16H25N5O16P2	MVMSCBBUIHUTGJ-LRJDVEEWSA-N	99.5	606.089	606.08929:44741 607.09264:0 608.096:0		54780	33407	23915	43219	34103	93970	47730	59231	42872	27785	77231	161596	39551	36260	38044	44182	74000	86507	48165	57670	34904	69289	66941	68115	45167	45677	22140	33946	40403	54890	47994	116955	46312	73561	41945	76828
Genistein	C15H10O5	TZBJGXHYKVUXJN-UHFFFAOYSA-N	69.7	269.074	269.07401:2398178 270.07736:281904 271.08072:0	80.61554:1932 91.40626:1790 122.84327:2089 137.04556:4472 247.88768:2297 269.07422:7742	9090433	9090433	13218208	9917952	14015443	7989442	8880754	10580344	11653545	13348096	11587380	9862509	9898316	7839954	8686477	7537858	9397229	7193084	7425858	12236595	15942581	11514117	11465351	11783391	11624371	11744293	14422537	14456777	11937799	12370981	13185812	8077641	8926715	8843816	9041516	8680781
Geranyl phenylacetate	C18H24O2	UXAIJXIHZDZMSK-VBKFSLOCSA-N	54.9	273.185	273.20544:570427 274.20879:96514 275.21215:55467	54.87709:711 55.05494:3937 55.99211:713 57.07074:808 59.62938:651 67.05482:2054 69.07046:2798 72.93505:697 76.22105:671 79.05466:1658 81.07031:1823 91.05458:1107 93.06991:1855 95.08578:1238 108.55643:749 111.76649:766 116.72458:881 162.16765:866 190.7413:855 232.29295:1107 235.00671:852	5207672	4013168	1227875	655348	1186578	955589	4564156	3610948	1320604	1344286	1315689	2192646	4143876	5720969	2254565	1605826	1732188	3493928	4341680	2073406	2426462	1015172	1921785	1.46848e+06	1725214	2108322	1274736	2176005	1438959	1015780	4966920	2687807	1464647	5095354	1317734	1413941
Geranyl tiglate	C15H24O2	OGHBUHJLMHQMHS-KRDNBFTESA-N	71.8	235.17	235.16855:3036425 236.1719:517988 237.17526:220828	51.35267:1002 53.00288:1783 53.73328:983 55.05488:2712 55.98585:1069 57.06798:2302 57.07067:43687 63.22691:1173 63.92695:1010 67.05479:2909 70.89598:1138 79.05485:4925 79.79509:1252 79.95906:1260 81.07014:2139 90.20767:1207 95.04939:2752 107.04952:2712 122.07269:3625 123.07997:1487 135.08046:2126 179.10629:7116 235.16867:15449 235.20496:3270	44891368	20918068	41143328	41016820	41180932	41148220	38713756	40378344	39278712	41289544	40359964	43073272	21462214	41980608	40377464	25283024	42637208	21786068	21598238	42557724	42740852	42063368	39881252	40972310	37781288	41919264	39563576	20616904	45285760	42069384	43632116	44925148	21162800	40835776	40961816	20099040
Geranylfarnesyl diphosphate	C25H44O7P2	JMVSBFJBMXQNJW-GIXZANJISA-N	90.8	517.227	517.22705:121123 518.2304:44545 519.23376:0		425178	413615	581286	183006	482056	227569	385792	444853	474583	660302	571304	826659	817257	767720	467931	662133	537163	428191	266474	198068	731482	402057	504164	453110	505798	262655	354432	641025	409354	821080	443991	343811	777777	449719	301804	491631
Geranylgeranyl-PP	C20H36O7P2	OINNEUNVOZHBOX-QIRCYJPOSA-N	95.8	449.201	449.20105:42276 450.2044:8074 451.20776:0		232076	130043	131411	196019	97482	120789	105602	196293	190809	174258	171548	142334	73834	126833	81560	179462	67428	91968	120848	173887	89304	107440	111184	109312	83570	146510	151493	184878	89453	52440	158988	53555	154012	165878	180521	164773
Geranylgeranylcysteine	C23H37NO3S	UBCKUGRWFMEXIF-WONWMLGISA-N	100	406.243	406.24286:34043 407.24621:0 408.24957:0		12474	32634	29055	57665	48255	122211	57861	56862	55232	62038	44804	52551	85933	95885	85646	101388	33051	126618	21663	35904	40055	47524	21682	34603	49887	4012	82390	30978	17041	32162	24536	27893	44172	16508	42547	15919
Gestrinone	C21H24O2	BJJXHLWLUDYTGC-ANULTFPQSA-N	99.8	307.173	307.17334:116825 308.17669:0 309.18005:22747		642435	235272	243425	278366	140920	311508	329691	292674	255374	280919	319961	293874	342326	414208	314043	322636	311244	205157	312747	292972	295418	331608	303553	317580	243550	337662	183544	189904	407336	293949	248573	329846	266122	313631	302537	222131
Gibberellin A3	C19H22O6	IXORZMNAPKEEDV-SNTJWBGVSA-N	97.7	347.16	347.15976:303488 348.16311:31954 349.16647:0		118752	230895	321935	250562	214820	198137	17343	103241	91553	218082	352450	599245	69756	229019	347866	481133	632001	240307	276926	180935	110933	290883	500838	395860	103190	187306	295588	323165	454248	439202	296996	761890	860266	285902	401946	1441871
Glechomafuran	C15H20O3	FNQFNSGVMLMZNV-UHFFFAOYSA-N	52.4	247.134	247.17738:557353 248.18073:98635 249.18409:74733	55.05478:898 67.05481:825 69.407:883 69.9715:616 75.14577:769 81.26323:996 84.36637:785 203.34262:862 247.17694:1222	3114832	5110972	4085968	2882210	5270617	4611684	5006928	4933173	5311518	5311306	5006910	4851482	5415682	5113094	5116268	2509683	5108385	4633772	5237382	2724111	2731221	5347532	4948088	5147810	5165770	5057199	5283937	5141990	4967678	4863292	5133166	3173297	5303052	5040800	4875740	2716000
Glucosamine-1P	C6H14NO8P	YMJBYRVFGYXULK-UKFBFLRUSA-N	100	260.053	260.0527:254978 261.05605:284683 262.05941:0		575101	179021	189800	382988	571946	531607	457641	502403	216478	521051	678324	505359	683155	723454	515821	1380087	898942	986582	567000	464295	586349	276424	458527	367476	794956	321597	655537	548276	456778	996220	1331916	945779	952981	884603	913613	1211916
Glucosylceramide (d18:1/18:0)	C42H81NO8	YMYQEDCYNANIPI-DYJXBSQNSA-N	69.8	728.646	728.64587:723282 729.64922:131717 730.65258:516851		1344028	876758	994242	690279	954376	1114652	956374	1066848	1141325	932942	1311120	810094	1363987	1117002	1198174	958903	1078303	1192250	850850	867380	957691	1171862	713460	942661	1192599	528961	1050084	1121904	774808	1160339	1125857	1112845	1357607	1300652	1043667	1270961
Glucosylceramide (d18:1/26:1(17Z))	C50H95NO8	LVROXDRMMJVBGH-WLPLOMEJSA-N	100	836.7	836.69983:782639 837.70318:280751 838.70654:1109168		1359239	844402	419564	3983.72	481512	367360	693396	295841	498953	229787	850158	73734	405775	771928	308415	111169	341328	159278	136932	3983.72	235059	129302	107849	118576	39837	96090	262024	235380	104979	549687	512938	414569	264838	276786	132830	436406
Glucosylgalactosyl hydroxylysine	C18H34N2O13	UTIRJVJBKWSIOX-SRMFCGEKSA-N	100	487.213	487.21298:33238 488.21633:0 489.21969:0		23432	45506	44904	48079	46427	27042	69965	42920	18507	71821	42674	51545	23690	27929	17418	31147	83077	30332	36177	70880	44686	6204	49411	27807.5	49205	32138	62609	81526	92757	98480	48704	49562	79167	38743	92475	104461
Glutaminyl-Gamma-glutamate	C10H18N4O5	YWPMFELGYPTDIO-UHFFFAOYSA-N	100	273.121	273.12067:990885 274.12402:108716 275.12738:88821		257225	1054250	2264591	1569993	1505881	2547829	519812	2960683	2581196	1493700	2189069	2956856	1764249	2657126	3814766	2437414	1277539	2911746	1220850	1923262	938040	2258105	2666920	2.46251e+06	900418	1829933	1105181	1857348	1748142	331519	4876538	2233322	3672240	2163190	3934962	2547000
Glutaminylphenylalanine	C14H19N3O4	VHLZDSUANXBJHW-QWRGUYRKSA-N	99.1	294.152	294.15167:118033 295.15502:86786 296.15838:0		109725	456272	29027	286201	33453	81465	273753	272320	41040	375409	17934	43652	116553	161095	27663	28511	59049	49204	290654	655512	536646	306555	41592	174074	85223	211610	104929	182631	310098	500673	56076	205381	79092	67355	59142	82930
Glutaminyltryptophan	C16H20N4O4	ZQFAGNFSIZZYBA-AAEUAGOBSA-N	99.6	333.151	333.15125:1099310 334.1546:152295 335.15796:0		3852264	6829201	1734761	3673030	4748615	3008865	5251556	4787923	2026970	3247524	5471722	1552728	2185789	2722546	799050	882401	1326531	1604075	3439124	4583254	1824378	6144372	1965355	4.05486e+06	3895427	4107987	3245435	6431779	2007381	1328037	2209731	776445	1550373	3554518	1459241	1247554
Glutamylalanine	C8H14N2O5	JZDHUJAFXGNDSB-WHFBIAKZSA-N	64.6	219.097	219.09741:1014483 220.10076:162321 221.10412:108159	51.88515:612 53.00311:889 56.05031:9877 56.96539:808 63.08712:649 67.0545:915 70.02927:1847 79.05494:1003 79.47087:693 82.0658:1103 84.04495:31167 84.08123:1918 85.02907:987 87.4734:756 90.05563:684 91.05481:767 105.07024:1224 121.4333:773 130.0502:935 156.06567:1562 167.69051:779 193.66545:835	6373487	6373487	6278926	5986056	4970882	10246141	6389266	5800596	5644588	6312282	5479725	10691034	5342092	4957758	4335396	5583164	3813762	11325218	8758460	6662803	3996754	4626688	6197393	5598756	5.89807e+06	6608846	4734731	5036413	7481890	5475930	7100035	5414442	5952783	5384104	6808740	4846874
Glutamylglutamic acid	C10H16N2O7	KOSRFJWDECSPRO-WDSKDSINSA-N	99.9	275.091	275.09097:24664 276.09432:5959 277.09768:7235		33945	66629	24485	36433	55618	95101	121303	39594	69103	51425	97035	83751	25805	32502	37419	10761	105364	41673	82721	86011	92072	84348	46524	65436	97338	36967	43539	94590	68847	49807	51594	115146	77583	48930	49767	36862
Glutamylisoleucine	C11H20N2O5	SNFUTDLOCQQRQD-ZKWXMUAHSA-N	65.4	261.144	261.14407:2020325 262.14742:249919 263.15078:46540	53.14973:728 55.05499:1066 56.05024:10748 57.07064:6179 57.8223:837 61.72412:986 61.73119:863 68.05025:940 69.07037:1781 69.09119:834 84.04487:63271 85.02886:1494 86.06059:1808 86.09686:24017 91.50401:1018 99.96268:979 101.34752:842 112.90865:1059 114.05527:1100 132.10178:2972 158.12462:1104 184.06718:1175 198.11295:2077 226.75534:1063 235.27052:1075 261.14374:1168 261.18414:2317	12955771	13706499	16096374	13200328	15425725	15600497	11867424	16443188	21584292	13103300	22785668	9996805	16089908	17816028	15076245	12639090	20360712	18279274	17557722	12862912	12480963	19910102	9198788	14554445	15891904	11870306	15643687	20501534	9834501	13363197	16374829	12432166	14490354	20355684	13979941	14879162
Glutamylleucine	C11H20N2O5	YBAFDPFAUTYYRW-YUMQZZPRSA-N	71.9	261.144	261.14417:1791318 262.14752:230656 263.15088:29808	51.80453:975 53.00286:938 56.04809:954 56.05026:9636 57.07031:1038 57.60721:725 66.52311:828 69.07049:2136 84.04489:70970 85.02901:1705 86.06089:2000 86.09686:29842 128.70396:976 132.10173:3478 135.71457:923 142.04951:1274 198.11246:2065 207.03793:910 211.50821:1184 261.14703:1245	12955771	12955771	13706499	16096374	13200328	15425725	15600497	11867424	16443188	21584292	13103300	22785668	9996805	16089908	17816028	15076245	12639090	20360712	18279274	17557722	12862912	12480963	19910102	9198788	14554445	15891904	11870306	15643687	20501534	9834501	13363197	16374829	12432166	14490354	20355684	13979941
Glutamylmethionine	C10H18N2O5S	SXGAGTVDWKQYCX-BQBZGAKWSA-N	99.9	277.089	277.08896:1195656 278.09231:81312 279.09567:0		7975887	3502353	2311004	6466205	3309769	5599698	8880599	6116274	2594372	8580559	7057448	4829971	3180429	2561588	1661675	1761762	1497501	3212822	7414230	7528253	8123338	6745420	4700607	5.72301e+06	6604004	7296262	8293482	7788314	4347136	5767545	3631658	1779351	2804690	2562254	2831087	2866408
Glutamylphenylalanine	C14H18N2O5	XHHOHZPNYFQJKL-QWRGUYRKSA-N	100	295.128	295.12848:958053 296.13183:153824 297.13519:26967		3826612	4861422	5133988	5908257	5454133	6495110	4897044	5225106	6463519	6543901	7895604	5322378	8099558	6637003	7667720	6487641	8315642	8558397	7278549	4960476	4619717	5460166	2476566	3968366	6173626	3113194	5960108	6717826	2004743	4538068	6908984	5705797	6968276	8126282	6425042	8051962
Glutamyltyrosine	C14H18N2O6	YSWHPLCDIMUKFE-QWRGUYRKSA-N	94	309.092	309.09158:68851 310.09493:11801 311.09829:0		148041	46139	72891	105564	164875	55296	83525	134884	62642	97208	116146	133311	86094	53602	41194	84747	48929	110526	90061	26504	74603	167503	66180	116842	145018	168626	98492	49086	51112	128249	106672	89657	47189	72115	43064	44363
Glutarylglycine	C7H11NO5	NBLKTRLPZFCMJG-UHFFFAOYSA-N	100	190.071	190.07132:187419 191.07467:0 192.07803:0		441251	308581	372224	459032	225902	289511	503083	527605	316178	160577	119738	168987	173124	205619	441410	117144	149235	134617	294263	846078	354287	193847	196824	195336	454193	650470	771420	282174	369113	590869	366919	582166	194722	234810	263559	163116
Glutathione	C10H17N3O6S	RWSXRVCMGQZWBV-WDSKDSINSA-N	100	308.091	308.09103:760438 309.09438:175802 310.09774:10493		1488968	884861	2344719	2688333	2040123	864613	56507	243820	1908007	3309880	1601811	552441	1660790	1365547	665245	1551437	701391	993046	1616461	4799348	3505410	2654734	1032171	1.84345e+06	1611862	5295329	3535746	3532480	758072	2566613	1115270	1988892	2138345	1817188	1071440	850710
Glycerol 3-phosphate	C3H9O6P	AWUCVROLDVIAJX-GSVOUGTGSA-N	99.9	173.023	173.02321:324948 174.02656:0 175.02992:0		609183	2116258	1131703	3311538	1965562	2398033	1703418	1707149	2098823	1718924	1554778	1061908	596995	1176179	1169349	1222968	2530129	1643966	1510229	2150016	1046774	1783804	1099893	1.44185e+06	1384056	1847796	1131784	957336	3009382	2634820	1762192	2536103	2605628	420756	2274573	3363014
Glycerylphosphorylethanolamine	C5H14NO6P	FRMZOWIQVCBEAC-UHFFFAOYSA-N	100	216.063	216.06288:15726606 217.06623:1785869 218.06959:56939		64078812	62657924	43606884	66795944	45461756	48282484	50326368	71612928	28154018	47849116	43826860	88825464	6674837	7416086	8255532	6941884	10727580	10704635	83430880	46177888	65300612	33431520	45053716	39242618	62582280	52754964	60579520	50713392	42846416	100213432	15156718	21824214	14437397	16609213	17837092	18059148
Glycineamideribotide	C7H15N2O8P	OBQMLSFOUZUIOB-SHUUEZRQSA-N	99.5	285.054	285.05432:30453 286.05767:0 287.06103:17995		13298	54673	77755	37952	91518	59702	24730	99929	51722	34947	66752	65544	64885	79314	26890	20058	64597	83401	33270	72316	68311	32350	71628	51989	41533	49136	99566	61894	52975	49126	41968	111514	140487	129135	36171	195048
Glycitein	C16H12O5	DXYUAIFZCFRPTH-UHFFFAOYSA-N	97.5	283.05	283.04996:64346 284.05331:116051 285.05667:9322		210815	307336	127050	329678	175494	194202	252366	105823	251581	257328	339653	409828	222607	233342	190372	183040	206528	335844	347810	205150	317470	159666	400177	279922	396674	151786	245033	293555	241627	166377	306411	112216	304650	202999	305650	154803
Glycitin	C22H22O10	OZBAVEKZGSOMOJ-UHFFFAOYSA-N	99.7	447.133	447.13263:175311 448.13598:0 449.13934:0		769544	156365	548894	493263	689062	391727	432396	591802	701011	406421	784551	782069	849920	612271	520595	1094724	661159	787485	659377	576456	754245	1686068	286395	986232	435929	547353	809968	477780	817800	859188	797895	670574	377791	648574	874966	237852
Glycyl-Tryptophan	C13H15N3O3	AJHCSUXXECOXOY-UHFFFAOYSA-N	98.2	262.128	262.12805:1218297 263.1314:146709 264.13476:109330		4215741	4142043	4876664	3733270	3291714	4184046	3539005	4450542	4715210	5912402	6064451	3283149	5747619	3814659	4006581	3325793	7865411	4892983	4930310	5900076	3768108	5984552	2986608	4485580	4371550	7033180	4962616	7740974	3006138	3730364	4185117	3050003	4451334	4864452	2939835	4472679
Glycylproline	C7H12N2O3	KZNQNBZMBZJQJO-YFKPBYRVSA-N	91.2	171.099	171.09898:6345058 172.10233:590530 173.10569:176220		12737801	18509264	26189826	8833521	19442322	19918160	10663084	23688048	28859056	35460660	20379366	12993638	30024410	19772994	9444398	21894160	15409794	19607250	33427928	36001284	35878116	20636736	9742894	15189815	10659326	24529516	25922872	10894389	15817707	8905991	21995132	23701386	15054723	40690664	19728332	37230956
Glycylprolylhydroxyproline	C12H19N3O5	HVIBGVJOBJJPFB-OFQRNFBNSA-N	100	286.139	286.13947:337769 287.14282:52310 288.14618:0		373942	437425	312611	924954	579685	1862842	435867	434036	220763	340230	733558	1453048	231142	464644	397217	799963	366285	1706963	412144	452062	526061	595292	941944	768618	297881	507861	513606	635799	1109056	857738	640218	270439	728864	760700	1196916	695049
Glycyrrhetinic acid	C30H46O4	MPDGHEJMBKOTSU-WFJWTYAKSA-N	95.8	469.318	469.3176:233674 470.32095:28647 471.32431:0		1431464	299223	223027	315302	257873	239689	160783	227687	143650	122131	192231	588676	225293	300194	495494	440391	185847	248440	632163	99735	130568	118587	620471	369529	125851	197543	335676	159463	259799	313119	329612	391368	218354	397409	274130	252679
Gnetin C	C28H22O6	KVGHRSAHESCTFR-PDCCCBJGSA-N	67.2	453.134	453.16656:1273864 454.16991:315182 455.17327:77100	57.07052:1791 63.96771:1157 70.73757:1049 81.07055:1586 95.08583:2157 108.97202:1164 113.0434:996 118.13071:1033 154.56671:1269 158.72632:1142 164.01675:1005 212.12494:1001 224.27672:1198 311.28476:1310 386.30164:1510 392.80518:1151 453.16599:22516	8306058	12280292	13223374	6612235	6952814	3965239	12134728	12654430	14111890	7295776	4292316	8847430	5650687	10908162	11698353	7442126	7512507	8142836	13063461	14673842	9173689	8522199	7419152	7.97068e+06	10101506	12032344	9239854	9941604	10206849	6741948	13449708	10769227	7864298	7401319	6936572	7998696
Guanidinosuccinic acid	C5H9N3O4	VVHOUVWJCQOYGG-REOHCLBHSA-N	100	176.066	176.06572:652448 177.06907:35208 178.07243:73425		1009856	2301033	925096	1062749	4974461	6492010	1178732	1781945	1511102	1206448	2977071	1194329	2052626	2378942	3029715	703641	2697926	1966175	2036552	716180	1125240	4054221	6503863	5279042	6455716	813446	1360239	1563923	3309084	2067078	2182042	437669	465213	771659	1156819	2022471
Guanosine	C10H13N5O5	NYHBQMYGNKIUIF-UUOKFMHZSA-N	100	284.099	284.09863:1199399 285.10198:166505 286.10534:0		700364	1715492	1335708	2698072	442312	445236	898672	1780310	4540446	1039214	421237	615245	531865	1346166	2504449	1182254	1321762	776710	1794246	3641858	819682	1691979	960651	1326315	1695387	2696396	2926712	1569906	1206603	1521205	736828	1602475	818192	696555	595858	1422987
Guggulsterone	C22H30O3	WOVLRQSWILBDQL-IABMEBKLSA-N	78.1	341.247	341.24734:979427 342.25069:332761 343.25405:1336844		3040930	3552166	974307	1901195	1908676	955436	2730620	1725847	1902150	2362283	2062483	2835860	3014248	3246554	676692	2233236	1823678	2200209	3225715	3187667	3242029	2344967	3324976	2.83497e+06	3164643	2401864	762358	2216677	2342866	6942010	2361768	1509671	646281	1676856	1322020	1035693
Harderoporphyrinogen	C35H42N4O6	QTGZHJUSEYHULR-UHFFFAOYSA-N	76.6	613.34	613.33972:268031 614.34307:84294 615.34643:18156		1334597	734351	657663	701467	652708	868207	708200	730974	724544	784331	818289	717405	815628	952524	794238	851276	835343	795750	790717	739394	705321	843335	717447	780391	588627	817042	647798	825163	890819	827677	1007849	868236	726553	687773	790292	852762
Hawkinsin	C11H17NO6S	SPXVLTDISXZSFM-UHFFFAOYSA-N	99.5	290.075	290.07541:212978 291.07876:0 292.08212:0		230836	285472	345271	86564	204824	252147	523771	182330	202660	260525	152137	356773	128971	95760	224293	553140	401064	282333	303710	198479	460296	187394	428956	308175	220214	284627	175978	126210	247731	154917	115947	192772	251471	166099	75106	228434
Heliannuol A	C15H22O3	FWVBSUZWRAYTJB-UHFFFAOYSA-N	56.7	249.15	249.18408:1163078 250.18743:265233 251.19079:157041	51.74942:624 53.00296:953 55.05492:1286 57.06799:944 57.07063:14898 61.21994:760 67.05492:1750 81.07066:975 94.41391:801 117.06987:1218 133.06459:4362 161.09564:1528 179.62502:741 193.12292:4793 237.17177:879 249.18454:7220	22796260	14717950	8206675	13552787	7059034	13711863	12186248	6564891	7459988	13244696	12661693	14487606	8722674	17355430	12958808	9798869	8940924	8276954	12349812	9792664	15842980	7921264	15292306	11606785	11788779	12090132	12621279	12195524	17653372	6781062	13849543	18606656	6410188	12385232	9152782	6052102
Heparan sulfate	C14H25NO21S3	AUQASCCBXZRMEG-RHKLHVFKSA-N	90.9	639.994	639.99359:38550 640.99694:11436 642.0003:0		45567	58214	160226	89977	97452	84260	44877	50499	75145	46724	71904	55332	55130	32266	71113	25741	69081	40036	55824	47525	44862	92576	51514	72045	65484	86139	73331	48009	79109	117451	102745	73397	51330	82903	32468	42153
Heptadecanoic acid	C17H34O2	KEMQGTRYUADPNZ-UHFFFAOYSA-N	55.6	269.249	269.25793:5155392 270.26128:883569 271.26464:130818	53.00311:22902 53.01408:3486 53.03932:3837 55.01863:20143 55.05499:128652 56.05016:20461 57.03191:4313 57.03418:46191 57.07061:500344 58.06557:6801 58.71863:4196 59.03725:10365 59.16367:3854 60.04494:16637 67.05491:25646 67.48036:4477 69.07048:89987 70.06552:11009 71.04971:54856 71.08259:5016 71.08614:73107 72.04486:19055 72.08129:8772 74.05651:8910 74.06056:140515 79.05473:10163 80.59962:3852 81…	59799608	36270196	23480482	55707836	38373912	79287696	48386896	29971358	30240608	58384628	83531192	77191480	67358024	45586932	61389768	98183368	41204612	53747416	36983104	51651436	73347592	30595228	37396132	33995680	31580738	57743464	31689910	75304168	61924356	67036300	46125976	42183208	61342768	88550152	34078740	35963768
Heptanoic acid	C7H14O2	MNWFXJYAOYHMED-UHFFFAOYSA-N	38.6	129.092	129.05215:819279 130.0555:244118 131.05886:45954	54.34613:496 55.93521:14184 71.92987:2282 80.04066:610 81.05219:590 86.69292:707 97.23708:597 112.4465:603 120.54607:662	5342876	5667654	5105081	4925920	5435856	6410295	5517181	5345776	5491946	5713351	6283564	5175075	4923136	814567	5875612	4738919	1779502	5707028	5307332	5511746	5337770	4754033	5995880	5.37496e+06	7886393	2062579	5497605	5801013	5246968	4999672	4838458	5555292	4912428	5690990	5639148	5290970
Hesperetin	C16H14O6	AIONOLUJZLIMTK-AWEZNQCLSA-N	99.4	301.077	301.07721:246129 302.08056:29900 303.08392:0		488639	345944	319146	812502	352213	404355	151216	172639	182126	588179	361551	461088	536170	390157	212719	399399	213406	142170	202020	360947	397216	273108	588316	430712	144208	350494	473381	121984	188490	1188360	90723	1220434	642756	100344	287799	663839
Hex-cis-3-enyl propionate	C9H16O2	LGTLDEUQCOJGFP-WAYWQWQTSA-N	66	155.108	155.11765:1255332 156.121:0 157.12436:0	50.63928:914 51.02365:3423 53.00304:16162 53.03716:1436 53.03942:18409 54.0346:3109 55.01587:977 55.01865:29668 55.05504:79948 55.93263:1060 55.93519:13972 56.05009:1737 57.03423:1134 57.87398:869 65.03931:1300 67.05231:996 67.05499:12193 67.84906:840 68.05008:7203 69.03399:1009 69.07053:48631 69.59545:994 70.06578:6750 71.0497:1717 71.08614:1884 72.04496:2396 72.08142:6355 72.93775:59647 77.0389…	5919280	4550440	3450352	2480170	5480788	8400815	3974729	2619579	4605372	7929012	2346556	10134425	10324173	4039530	3283831	2505386	3079831	3542701	3750078	3207759	3803691	3618702	4965704	4292203	3591212	2229750	4317014	6183208	8859056	11582793	5495570	3500023	10443475	3511553	4085825	3679700
Hexadecanedioic acid	C16H30O4	QQHJDPROMQRDLA-UHFFFAOYSA-N	100	287.221	287.22092:788609 288.22427:167584 289.22763:76700		4823867	3917540	3548959	3257541	1403961	2747334	4844324	4039950	1934652	3263450	2807090	1969644	4552270	6292024	3244832	1947799	4394647	4072336	4927646	4503556	4543098	4382012	3423812	3902912	4277889	4361130	3428724	3737684	2771849	3988710	4693348	4181463	2206358	6504396	2175093	3037958
Hexadecasphinganine	C16H35NO2	ZKLREJQHRKUJHD-JKSUJKDBSA-N	100	274.273	274.27347:559786 275.27682:85957 276.28018:0		2888847	2400962	2276470	2861634	2539812	2442456	2147592	2069176	2297284	2719614	2290093	2555024	2777235	2517484	2219384	3127420	3178074	2320512	2577980	2064318	2175942	2429881	2526446	2.47816e+06	2226780	2083409	2288929	2462355	2326398	4329658	2171760	2698113	2589302	2381120	2623005	2880984
[truncated: 817 more rows]

## Sheet: sample grouping
Sample	Group
Plasma_1	AL_-7
Plasma_4	AL_-7
Plasma_13	AL_-7
Plasma_19	AL_-7
Plasma_25	AL_-7
Plasma_31	AL_-7
Plasma_2	AL_0
Plasma_5	AL_0
Plasma_14	AL_0
Plasma_20	AL_0
Plasma_26	AL_0
Plasma_32	AL_0
Plasma_3	AL_+7
Plasma_6	AL_+7
Plasma_15	AL_+7
Plasma_21	AL_+7
Plasma_27	AL_+7
Plasma_33	AL_+7
Plasma_7	CTR_-7
Plasma_10	CTR_-7
Plasma_16	CTR_-7
Plasma_22	CTR_-7
Plasma_28	CTR_-7
Plasma_35	CTR_-7
Plasma_8	CTR_0
Plasma_11	CTR_0
Plasma_17	CTR_0
Plasma_23	CTR_0
Plasma_29	CTR_0
Plasma_34	CTR_0
Plasma_9	CTR_+7
Plasma_12	CTR_+7
Plasma_18	CTR_+7
[truncated: 3 more rows]
